# Supplementary material for: Genome sequencing and analysis of two early-flowering cherry (Cerasus × kanzakura) varieties, ‘Kawazu-zakura’ and ‘Atami-zakura’
Source: DNA Res. 2021 Nov 18;28(6):dsab026. doi: 10.1093/dnares/dsab026 (PMC8643691; doi:10.1093/dnares/dsab026)
Supplement: dsab026_Supplementary_Data [file dsab026_supplementary_data.xlsx]

## Sheet: TableS1
Supplementary Table S1 Software tools used for genome assembly and gene prediction
Program name	Version	Parameters	Reference
ARROW	Not available	-x 5 -X 120 -q 0	Implemented in pb-assembly 0.0.8 / gcpp 1.9.0 (PacBio)
BEDTools	2.27.0	merge	Quinlan, A. R. and Hall, I. M. 2010, BEDTools: a flexible suite of utilities for comparing genomic features. Bioinformatics, 26, 841-842.
Canu	1.7	genomeSize=400m -pacbio-raw	Koren, S., Walenz, B.P., Berlin, K., Miller, J.R., Bergman, N.H. and Phillippy, A.M., 2017, Canu: scalable and accurate long-read assembly via adaptive k-mer weighting and repeat separation. Genome Res, 27, 722-736.
D-Genies	1.2.0	Default	Cabanettes, F. and Klopp, C. 2018, D-GENIES: dot plot large genomes in an interactive, efficient and simple way. PeerJ, 6, e4958.
Falcon	1.8.1	pa_daligner_option = -e0.8 -l4000 -k18 -h480 -w8 -s100 and ovlp_daligner_option = -k24 -h1024 -e.96 -l4000 -s100	Chin, C. S., Peluso, P., Sedlazeck, F. J., et al. 2016, Phased diploid genome assembly with single-molecule real-time sequencing. Nat Methods, 13, 1050-1054.
Hayai-Annotation Plants	1.0.2	Align = local, hits = 1, seq_id = 80, Type_algorithm = protein_existence, e_value = 20, query_cov = 80	Ghelfi, A., Shirasawa, K., Hirakawa, H. and Isobe, S. 2019, Hayai-Annotation Plants: an ultra-fast and comprehensive functional gene annotation system in plants. Bioinformatics, 35, 4427-4429.
Jellyfish	2.2.6	count -m 17 --canonical	Marcais, G. and Kingsford, C. 2011, A fast, lock-free approach for efficient parallel counting of occurrences of k-mers. Bioinformatics, 27, 764-770.
MAKER	3.01.03	Default	Cantarel, B. L., Korf, I., Robb, S. M., et al. 2008, MAKER: an easy-to-use annotation pipeline designed for emerging model organism genomes. Genome Res, 18, 188-196.
Minimap2	2.17	-cx asm20 --secondary=no	Li, H. 2018, Minimap2: pairwise alignment for nucleotide sequences. Bioinformatics, 34, 3094-3100.
OrthoFinder	2.5.1	Default	Emms,D.M. and Kelly, S., 2015, OrthoFinder: solving fundamental biases in whole genome comparisons dramatically improves orthogroup inference accuracy. Genome Biol, 16, 157.
Ragoo	1.1	Default	Alonge, M., Soyk, S., Ramakrishnan, S., Wang, X., Goodwin, S., Sedlazeck, F.J., Lippman, Z.B., and Schatz, M.C., RaGOO: fast and accurate reference-guided scaffolding of draft genomes. Bioinformatics, 20, 224.
Repbase	20181026	No parameteres	Jurka J., Kapitonov V.V., Pavlicek A., Klonowski P., Kohany O., Walichiewicz J. 2005, Repbase Update, a database of eukaryotic repetitive elements, Cytogenet. Genome Res, 110, 462–467.
RepeatMasker	4.1.1	-poly -xsmall	Smit A.F.A., Hubley R., Green P.. 2013-2015, RepeatMasker Open-4.0. http://www.repeatmasker.org
RepeatModeler	2.0.1	-engine ncbi	Smit A.F.A., Hubley R., 2008-2015, RepeatModeler Open-1.0. http://www.repeatmasker.org
UpSetR	1.4.0	Default	Lex, A., Gehlenborg, N., Strobelt, H., Vuillemot, R. and Pfister, H. 2014, UpSet: Visualization of Intersecting Sets. IEEE Trans Vis Comput Graph, 20, 1983-1992.

## Sheet: TableS2
Supplementary Table S2 Length of sequences classified in two haplotypes with trio binning
Reads used in trio binning		Kawazu-zakura			Atami-zakura
Haplotype A	Haplotype B	Haplotype A	Haplotype B	Unclassified	Haplotype A	Haplotype B	Unclassified
C. serrulata, Cerasus_1-37	C. speciosa, Cerasus_1-71	136745840	34002533051	723466345	54021632	13747685740	472455359
C. spachiana, Cerasus_1-43	C. speciosa, Cerasus_1-71	9613409070	25196620125	52716041	4116698975	10100521506	56942250
C. campanulata, Cerasus_1-57	C. speciosa, Cerasus_1-71	17249014451	17573254289	40476496	7429612388	6799868047	44682296
C. serrulata, Cerasus_2-19	C. speciosa, Cerasus_1-71	465105165	33461659582	935980489	237230479	13431146677	605785575
Cerasus sp., Cerasus_2-25	C. speciosa, Cerasus_1-71	13138206761	21659858012	64680463	6357628729	7854183092	62350910
C. serrulata, Cerasus_2-27	C. speciosa, Cerasus_1-71	1833998328	32798901504	229845404	992488564	13086507039	195167128
C. serrulata, Cerasus_2-51	C. speciosa, Cerasus_1-71	895163504	33439060040	528521692	454466690	13461841869	357854172

## Sheet: TableS3
Supplementary Table S3 Statistics of primary assemblies of 'Kawazu-zakura' and 'Atami-zakura'
	Falcon				Canu
	Kawazu-zakura		Atami-zakura		Kawazu-zakura		Atami-zakura
	C. campanulata haplotype	C. speciosa haplotype	C. campanulata haplotype	C. speciosa haplotype	C. campanulata haplotype	C. speciosa haplotype	C. campanulata haplotype	C. speciosa haplotype
Total contig size (bases)	264875810	259966833	139932951	110009317	279527363	277620575	267861460	243091268
Number of contigs	808	793	2393	1889	992	926	1130	1064
Contig N50 length (bases)	1442285	1105964	82295	78918	2039951	1499958	851793	568918
Longest contig size (bases)	5946302	8007705	373300	617888	8608503	10581323	5795496	3379673
Gap (bases)	0	0	0	0	0	0	0	0

## Sheet: TableS4
Supplementary Table S4 Gene IDs and annotations for genes uniquely presented in the C. campanulata haplotype
OrthoGroup	Gene ID	UniProtKB Acc. No.	Sequence identity (%)	E-value	Bitscore	Gene name	Protein Evidence	EC code	Evidence	GO BP	GO BP name	GO MF	GO MF name	GO CC	GO CC name
OG0030437	ATM1.0CAM0g0300.1	M5XNL2	96.4	3.1e-135	483.8	Dirigent protein	PE 3	NA	NA	NA	NA	NA	NA	GO:0048046	apoplast
OG0027846	ATM1.0CAM1g0030.1	A0A251QYQ7	80.5	7e-227	789.3	NA	PE 4	NA	IEA	GO:0010088	phloem development	NA	NA	NA	NA
OG0027862	ATM1.0CAM1g0270.1	A0A251QYL5	81.9	1.9e-237	824.3	NA	PE 4	NA	IEA	GO:0010225	response to UV-C	NA	NA	NA	NA
OG0027910	ATM1.0CAM1g0872.1	A0A498K047	80.5	1.1e-210	735.3	NA	PE 4	NA	NA	NA	NA	NA	NA	NA	NA
OG0027925	ATM1.0CAM1g1061.1	A0A314U7B4	99.2	5.7e-70	266.2	Vesicle transport protein GOT1	PE 4	NA	IEA	GO:0016192	vesicle-mediated transport	NA	NA	GO:0016021	integral component of membrane
OG0024158	ATM1.0CAM1g1081.1	M5XQD8	80.7	3.5e-48	193.7	NA	PE 4	NA	NA	NA	NA	GO:0003677	DNA binding	NA	NA
OG0027973	ATM1.0CAM1g1448.1	M5VY70	87.6	7.9e-91	335.9	NA	PE 4	NA	NA	NA	NA	NA	NA	NA	NA
OG0027993	ATM1.0CAM1g1604.1	M5W199	89.7	1.9e-61	237.7	NA	PE 4	NA	NA	NA	NA	NA	NA	NA	NA
OG0028019	ATM1.0CAM1g1909.1	A0A314YVH1	98.2	2.2e-95	350.9	NA	PE 4	NA	NA	NA	NA	NA	NA	NA	NA
OG0002140	ATM1.0CAM1g2082.1	A0A314ZDF5	80.7	5.1e-141	503.4	NA	PE 4	NA	NA	NA	NA	NA	NA	NA	NA
OG0028041	ATM1.0CAM1g2142.1	M5W7Z5	89.2	5.1e-63	243	NA	PE 4	NA	NA	NA	NA	NA	NA	NA	NA
OG0028051	ATM1.0CAM1g2264.1	M5XNB9	93.8	2.6e-264	913.7	NA	PE 4	NA	NA	NA	NA	GO:0003743	translation initiation factor activity	NA	NA
OG0028054	ATM1.0CAM1g2338.1	M5Y4Q2	99.3	0	1197.6	NA	PE 4	NA	IEA	GO:0000398	mRNA splicing, via spliceosome	NA	NA	GO:0071013	catalytic step 2 spliceosome
OG0028061	ATM1.0CAM1g2452.1	A0A314Z735	86.4	3.9e-60	233.8	ABC transporter C family member 8	PE 4	NA	NA	NA	NA	GO:0042626	ATPase activity, coupled to transmembrane movement of substances	GO:0016021	integral component of membrane
OG0028073	ATM1.0CAM1g2711.1	A0A314XEN5	98.9	4.6e-151	536.6	Probable 6-phosphogluconolactonase	PE 3	NA	IEA	GO:0005975	carbohydrate metabolic process	GO:0017057	6-phosphogluconolactonase activity	NA	NA
OG0028086	ATM1.0CAM1g2979.1	A0A2G2VD07	83.3	5.1e-31	136.3	Protein disulfide-isomerase	PE 3	5.3.4.1	IEA	GO:0006457	protein folding	GO:0003756	protein disulfide isomerase activity	GO:0005737	cytoplasm
OG0028088	ATM1.0CAM1g3033.1	M5XNW4	99.2	0	1161.4	NA	PE 4	NA	IEA	GO:0007010	cytoskeleton organization	GO:0008017	microtubule binding	NA	NA
OG0028092	ATM1.0CAM1g3123.1	M5XQ62	92.6	2.1e-148	527.7	NA	PE 3	NA	NA	NA	NA	GO:0004674	protein serine/threonine kinase activity	GO:0016021	integral component of membrane
OG0028105	ATM1.0CAM1g3527.1	A0A251RAA4	81.3	0	1119.8	Glutamate receptor	PE 3	NA	NA	NA	NA	GO:0004970	ionotropic glutamate receptor activity	GO:0016021	integral component of membrane
OG0028110	ATM1.0CAM1g3640.1	A0A314URW3	85.8	3.7e-52	206.8	Non-specific serine/threonine protein kinase	PE 3	2.7.11.1	IEA	GO:0007165	signal transduction	GO:0005524	ATP binding	NA	NA
OG0021158	ATM1.0CAM1g3880.1	M5XUP4	92.4	0	1113.2	NA	PE 4	NA	NA	NA	NA	GO:0004672	protein kinase activity	GO:0016021	integral component of membrane
OG0028124	ATM1.0CAM1g4170.1	A0A314ZKK2	96.2	2.5e-236	820.5	Carbon catabolite repressor protein 4 homolog 6	PE 4	NA	NA	NA	NA	NA	NA	NA	NA
OG0028125	ATM1.0CAM1g4184.1	M5XMQ7	92.2	3.2e-166	587.4	NA	PE 4	NA	NA	NA	NA	GO:0004674	protein serine/threonine kinase activity	GO:0016021	integral component of membrane
OG0028141	ATM1.0CAM1g4539.1	A0A251RGB8	82.6	0	1352.8	NA	PE 4	NA	NA	NA	NA	GO:0005524	ATP binding	GO:0016021	integral component of membrane
OG0028146	ATM1.0CAM1g4577.1	A0A314YBL2	98.6	3.9e-208	726.5	7-deoxyloganetin glucosyltransferase	PE 4	NA	NA	NA	NA	GO:0016758	transferase activity, transferring hexosyl groups	NA	NA
OG0024345	ATM1.0CAM2g0352.1	A0A314Z6Q4	90.6	1.6e-44	181.4	Methylmalonate-semialdehyde dehydrogenase	PE 4	NA	NA	NA	NA	GO:0004491	methylmalonate-semialdehyde dehydrogenase (acylating) activity	NA	NA
OG0028205	ATM1.0CAM2g0356.1	A0A251N733	93	0	1288.5	Calcium-transporting ATPase	PE 3	7.2.2.10	NA	NA	NA	GO:0005524	ATP binding	GO:0016021	integral component of membrane
OG0028218	ATM1.0CAM2g0435.1	A0A314Y8I2	83.3	1.7e-56	221.5	NA	PE 4	NA	NA	NA	NA	NA	NA	NA	NA
OG0028323	ATM1.0CAM2g1170.1	A0A314Y445	82.9	3.4e-43	176.8	50S ribosomal protein L3-2 chloroplastic	PE 3	NA	IEA	GO:0006412	translation	GO:0003735	structural constituent of ribosome	GO:0005840	ribosome
OG0028343	ATM1.0CAM2g1426.1	A0A314ZLX1	85	5.1e-47	189.5	Pentatricopeptide repeat-containing protein	PE 4	NA	NA	NA	NA	GO:0008270	zinc ion binding	NA	NA
OG0024401	ATM1.0CAM2g1542.1	A0A251QCZ0	94.7	6.5e-56	219.2	NA	PE 4	NA	NA	NA	NA	GO:0004386	helicase activity	NA	NA
OG0028354	ATM1.0CAM2g1607.1	A0A314Y197	98.7	7.6e-84	312.4	Zinc finger protein 5-like	PE 4	NA	NA	NA	NA	GO:0003676	nucleic acid binding	NA	NA
OG0024409	ATM1.0CAM2g1645.1	A0A314YD32	94	5.3e-257	889.4	Laccase	PE 3	1.10.3.2	IEA	GO:0046274	lignin catabolic process	GO:0005507	copper ion binding	GO:0048046	apoplast
OG0028379	ATM1.0CAM2g1890.1	M5X5Y9	91.1	1.1e-150	535.4	NA	PE 3	NA	IEA	GO:0005975	carbohydrate metabolic process	GO:0004650	polygalacturonase activity	NA	NA
OG0021347	ATM1.0CAM2g2122.1	M5Y3C1	87.4	3.8e-123	443.7	NA	PE 4	NA	NA	NA	NA	GO:0005524	ATP binding	GO:0016021	integral component of membrane
OG0024433	ATM1.0CAM2g2182.1	A0A314YWA1	81.7	0	1254.6	NA	PE 4	NA	NA	NA	NA	NA	NA	NA	NA
OG0028433	ATM1.0CAM2g2460.1	A0A251QCQ2	87.2	9.4e-252	872.1	NA	PE 3	NA	NA	NA	NA	GO:0004497	monooxygenase activity	GO:0016021	integral component of membrane
OG0028496	ATM1.0CAM2g2917.1	A0A251PVU7	87.3	1.1e-51	205.3	NA	PE 4	NA	NA	NA	NA	NA	NA	NA	NA
OG0024401	ATM1.0CAM2g3070.1	A0A061FE18	95.2	8.9e-52	205.3	Pre-mRNA-splicing factor ATP-dependent RNA helicase isoform 1	PE 4	NA	NA	NA	NA	GO:0004386	helicase activity	NA	NA
OG0028518	ATM1.0CAM2g3104.1	A0A314ZP06	98.9	2.9e-42	173.7	Germin-like protein subfamily 3 member 2	PE 3	NA	NA	NA	NA	GO:0045735	nutrient reservoir activity	GO:0005576	extracellular region
OG0028524	ATM1.0CAM2g3153.1	A0A314Z1G2	89	2.7e-216	753.8	Glycosyltransferase	PE 3	2.4.1.-	NA	NA	NA	GO:0016758	transferase activity, transferring hexosyl groups	NA	NA
OG0024479	ATM1.0CAM2g3220.1	A0A251QQW8	87.5	2.4e-41	170.6	NA	PE 4	NA	NA	NA	NA	NA	NA	NA	NA
OG0028544	ATM1.0CAM2g3367.1	M5X1H1	96.4	1.5e-103	378.3	NA	PE 4	NA	NA	NA	NA	GO:0003723	RNA binding	NA	NA
OG0028545	ATM1.0CAM2g3368.1	M5X1H1	90.5	4.1e-93	343.6	NA	PE 4	NA	NA	NA	NA	GO:0003723	RNA binding	NA	NA
OG0028547	ATM1.0CAM2g3392.1	A0A251Q969	80.2	0	1547.7	NA	PE 3	NA	NA	NA	NA	GO:0043531	ADP binding	NA	NA
OG0028553	ATM1.0CAM2g3418.1	A0A251Q9A4	90	9.3e-268	925.2	Protein DETOXIFICATION	PE 3	NA	NA	NA	NA	GO:0015297	antiporter activity	GO:0016021	integral component of membrane
OG0028567	ATM1.0CAM2g3561.1	M5VV14	80.5	3.9e-114	413.7	NA	PE 4	NA	NA	NA	NA	NA	NA	NA	NA
OG0028585	ATM1.0CAM2g3736.1	M5X277	90.9	3.6e-143	510.4	NA	PE 3	NA	NA	NA	NA	GO:0005506	iron ion binding	GO:0016021	integral component of membrane
OG0028621	ATM1.0CAM2g4321.1	A0A251NGB1	82.7	0	1842.4	NA	PE 3	NA	NA	NA	NA	GO:0005524	ATP binding	GO:0016021	integral component of membrane
OG0028623	ATM1.0CAM2g4347.1	M5XKS0	98.7	3.9e-82	307	Cyclin	PE 3	NA	IEA	GO:0000079	regulation of cyclin-dependent protein serine/threonine kinase activity	GO:0019901	protein kinase binding	NA	NA
OG0028632	ATM1.0CAM2g4486.1	A0A314ZQM2	85.1	1.2e-248	861.7	Pentatricopeptide repeat-containing protein	PE 4	NA	NA	NA	NA	NA	NA	NA	NA
OG0028649	ATM1.0CAM2g4750.1	A0A498JA63	82.2	1.1e-134	482.3	NA	PE 4	NA	NA	NA	NA	NA	NA	NA	NA
OG0028652	ATM1.0CAM2g4808.1	A0A314UHF8	80.1	8.2e-96	352.4	NA	PE 4	NA	NA	NA	NA	NA	NA	NA	NA
OG0028665	ATM1.0CAM2g4983.1	A0A314Y6G0	97.2	0	1795.8	LRR receptor-like serine/threonine-protein kinase GSO2	PE 4	NA	NA	NA	NA	GO:0016301	kinase activity	GO:0016021	integral component of membrane
OG0028666	ATM1.0CAM2g5014.1	M5XKS9	92.9	2e-71	271.2	NA	PE 4	NA	NA	NA	NA	GO:0016758	transferase activity, transferring hexosyl groups	NA	NA
OG0028671	ATM1.0CAM2g5065.1	A0A314ZWF3	93.6	6.1e-182	639.4	NA	PE 4	NA	NA	NA	NA	NA	NA	NA	NA
OG0028683	ATM1.0CAM2g5282.1	A0A251QIK4	93.6	3.2e-150	533.9	NA	PE 3	NA	NA	NA	NA	GO:0008171	O-methyltransferase activity	NA	NA
OG0028693	ATM1.0CAM2g5395.1	D3JZ18	81.6	1.7e-93	344.7	O-methyltransferase-like protein	PE 2	NA	NA	NA	NA	GO:0008171	O-methyltransferase activity	NA	NA
OG0028694	ATM1.0CAM2g5398.1	D3JZ18	89.6	8.4e-81	302.4	O-methyltransferase-like protein	PE 2	NA	NA	NA	NA	GO:0008171	O-methyltransferase activity	NA	NA
OG0028716	ATM1.0CAM2g5616.1	A0A314ZDV4	93.1	3.2e-242	840.1	Protein IQ-DOMAIN 1	PE 4	NA	NA	NA	NA	NA	NA	NA	NA
OG0028729	ATM1.0CAM2g5769.1	A0A315ARQ5	80.7	1.3e-106	388.7	Sulfate transporter 3.1	PE 3	NA	NA	NA	NA	GO:0008271	secondary active sulfate transmembrane transporter activity	GO:0009507	chloroplast
OG0028736	ATM1.0CAM2g5936.1	A0A314UVP2	95.7	0	1182.9	NA	PE 4	NA	NA	NA	NA	GO:0004672	protein kinase activity	GO:0016021	integral component of membrane
OG0028738	ATM1.0CAM2g6088.1	A0A251QN67	95.4	3.6e-119	430.3	NA	PE 4	NA	IEA	GO:0006412	translation	GO:0003735	structural constituent of ribosome	GO:0005840	ribosome
OG0028741	ATM1.0CAM2g6103.1	A0A314YIJ8	86.6	9.6e-107	389	NA	PE 4	NA	NA	NA	NA	NA	NA	NA	NA
OG0021532	ATM1.0CAM2g6113.1	M5XJV2	86.9	7.8e-146	519.2	NA	PE 4	NA	NA	NA	NA	GO:0016491	oxidoreductase activity	NA	NA
OG0024636	ATM1.0CAM3g0608.1	M5XAB5	88.4	8.3e-124	446	NA	PE 4	NA	NA	NA	NA	NA	NA	NA	NA
OG0024650	ATM1.0CAM3g0939.1	M5WQQ2	83.1	1e-189	665.6	NA	PE 3	NA	NA	NA	NA	GO:0043531	ADP binding	NA	NA
OG0028835	ATM1.0CAM3g1148.1	A0A314UVF1	90.4	5.6e-94	346.3	NA	PE 4	NA	NA	NA	NA	GO:0016747	transferase activity, transferring acyl groups other than amino-acyl groups	NA	NA
OG0024662	ATM1.0CAM3g1183.1	M5XGK4	82	4.2e-129	463.8	NA	PE 3	NA	NA	NA	NA	GO:0005524	ATP binding	NA	NA
OG0028842	ATM1.0CAM3g1272.1	M5X759	82.7	4e-84	313.5	NA	PE 3	NA	NA	NA	NA	GO:0008234	cysteine-type peptidase activity	NA	NA
OG0028892	ATM1.0CAM3g1770.1	A0A251PZI6	93.6	1e-147	525.4	NA	PE 3	NA	NA	NA	NA	GO:0046983	protein dimerization activity	NA	NA
OG0028895	ATM1.0CAM3g1781.1	A0A314XKD8	89.6	4.7e-190	666.8	NA	PE 4	NA	NA	NA	NA	NA	NA	NA	NA
OG0024717	ATM1.0CAM3g2081.1	M5WCD6	80.4	1.8e-78	294.7	NA	PE 4	NA	NA	NA	NA	NA	NA	NA	NA
OG0028980	ATM1.0CAM3g2491.1	A0A315AHJ4	98.6	2.4e-160	567.4	Trifunctional UDP-glucose 4 6-dehydratase/UDP-4-keto-6-deoxy-D-glucose 3 5-epimerase/UDP-4-keto-L-rhamnose-reductase RHM1	PE 4	NA	IEA	GO:0009225	nucleotide-sugar metabolic process	GO:0050662	coenzyme binding	NA	NA
OG0028981	ATM1.0CAM3g2521.1	Q40961	86.9	1.2e-123	445.3	Chlorophyll a-b binding protein, chloroplastic	PE 3	NA	IEA	GO:0009765	photosynthesis, light harvesting	GO:0016168	chlorophyll binding	GO:0009535	chloroplast thylakoid membrane
OG0028997	ATM1.0CAM3g2856.1	M5WTN5	98.4	6.9e-61	236.1	NA	PE 4	NA	NA	NA	NA	NA	NA	NA	NA
OG0029003	ATM1.0CAM3g3012.1	A0A314UXP0	97.2	4.8e-144	513.1	Myb-related protein Myb4-like	PE 4	NA	NA	NA	NA	GO:0003677	DNA binding	GO:0005634	nucleus
OG0029005	ATM1.0CAM3g3093.1	A0A314YLF9	80.6	1.2e-69	265.4	Pre-mRNA-splicing factor SYF1	PE 4	NA	IEA	GO:0006396	RNA processing	NA	NA	NA	NA
OG0029019	ATM1.0CAM3g3446.1	A0A314YV91	94.3	2.7e-57	223.8	NA	PE 4	NA	NA	NA	NA	GO:0008270	zinc ion binding	GO:0016021	integral component of membrane
OG0029045	ATM1.0CAM4g0332.1	A0A314YJJ8	97.4	3.8e-104	380.2	D-aminoacyl-tRNA deacylase	PE 3	3.1.1.-	NA	NA	NA	GO:0000049	tRNA binding	GO:0005737	cytoplasm
OG0029050	ATM1.0CAM4g0430.1	A0A251PFP6	88.7	3.7e-82	307	NA	PE 4	NA	IEA	GO:0000256	allantoin catabolic process	GO:0050897	cobalt ion binding	NA	NA
OG0029058	ATM1.0CAM4g0734.1	M5WN81	80.9	1.2e-146	522.3	NA	PE 3	NA	NA	NA	NA	GO:0004674	protein serine/threonine kinase activity	GO:0016021	integral component of membrane
OG0029066	ATM1.0CAM4g0939.1	A0A251PHN8	93.2	0	1171	NA	PE 4	NA	NA	NA	NA	GO:0008270	zinc ion binding	NA	NA
OG0024815	ATM1.0CAM4g0948.1	A0A314Y820	94.9	1.5e-115	418.3	Agamous-like MADS-box protein AGL31	PE 4	NA	NA	NA	NA	GO:0046983	protein dimerization activity	GO:0005634	nucleus
OG0029099	ATM1.0CAM4g1606.1	A0A251PKP3	87.7	2.1e-97	358.2	NA	PE 4	NA	IEA	GO:0071446	cellular response to salicylic acid stimulus	NA	NA	GO:0016021	integral component of membrane
OG0029108	ATM1.0CAM4g1848.1	G3BMW0	93.5	5.7e-177	622.9	Malate dehydrogenase	PE 2	1.1.1.37	IEA	GO:0006099	tricarboxylic acid cycle	GO:0030060	L-malate dehydrogenase activity	NA	NA
OG0029112	ATM1.0CAM4g1926.1	M5W2N5	88.5	2.4e-63	244.2	NA	PE 4	NA	NA	NA	NA	NA	NA	NA	NA
OG0024815	ATM1.0CAM4g1968.1	A0A314Y820	88.3	1.3e-84	315.1	Agamous-like MADS-box protein AGL31	PE 4	NA	NA	NA	NA	GO:0046983	protein dimerization activity	GO:0005634	nucleus
OG0029116	ATM1.0CAM4g1973.1	A0A314Z0X7	83	9.8e-56	218.8	Wall-associated receptor kinase-like 1	PE 4	NA	NA	NA	NA	GO:0005524	ATP binding	GO:0016021	integral component of membrane
OG0024868	ATM1.0CAM4g2072.1	M5VMD5	82.3	4.7e-140	500	NA	PE 4	NA	NA	NA	NA	NA	NA	GO:0016021	integral component of membrane
OG0029120	ATM1.0CAM4g2084.1	L0I9I1	82.6	2.6e-183	644.4	Pinene/camphene synthase	PE 2	NA	NA	NA	NA	GO:0000287	magnesium ion binding	NA	NA
OG0029140	ATM1.0CAM4g2370.1	A0A314Z0F6	85	7.3e-88	325.9	NA	PE 4	NA	NA	NA	NA	NA	NA	GO:0016021	integral component of membrane
OG0029146	ATM1.0CAM4g2485.1	A0A498HG64	85.3	9.4e-133	475.7	NA	PE 4	NA	NA	NA	NA	NA	NA	NA	NA
OG0029161	ATM1.0CAM4g2677.1	A0A314Z0J6	80.3	2.2e-135	484.6	NA	PE 4	NA	NA	NA	NA	NA	NA	NA	NA
OG0029174	ATM1.0CAM4g2764.1	A0A251PQ14	93	1.4e-124	448.4	NA	PE 4	NA	IEA	GO:0032981	mitochondrial respiratory chain complex I assembly	NA	NA	GO:0005739	mitochondrion
OG0024908	ATM1.0CAM4g2885.1	A0A251PQN0	90.5	4.6e-57	223	NA	PE 4	NA	NA	NA	NA	NA	NA	NA	NA
OG0024908	ATM1.0CAM4g2905.1	A0A251PQN0	90.5	4.6e-57	223	NA	PE 4	NA	NA	NA	NA	NA	NA	NA	NA
OG0029201	ATM1.0CAM4g3124.1	M5WQQ1	87.7	4.4e-267	922.9	NA	PE 4	NA	NA	NA	NA	NA	NA	NA	NA
OG0029211	ATM1.0CAM4g3327.1	A0A314YIV1	80.4	9.3e-83	308.9	NA	PE 4	NA	NA	NA	NA	NA	NA	NA	NA
OG0024934	ATM1.0CAM4g3368.1	M5WND6	83.8	2.7e-47	190.7	NA	PE 4	NA	IEA	GO:0045017	glycerolipid biosynthetic process	GO:0004144	diacylglycerol O-acyltransferase activity	NA	NA
OG0029218	ATM1.0CAM4g3369.1	A0A314XIX5	89	5e-105	383.3	O-acyltransferase WSD1	PE 4	NA	IEA	GO:0045017	glycerolipid biosynthetic process	GO:0004144	diacylglycerol O-acyltransferase activity	NA	NA
OG0029219	ATM1.0CAM4g3373.1	A0A251PR72	92.3	4.7e-113	410.2	NA	PE 4	NA	IEA	GO:0045017	glycerolipid biosynthetic process	GO:0004144	diacylglycerol O-acyltransferase activity	NA	NA
OG0029248	ATM1.0CAM4g3630.1	O82586	96.2	8.2e-223	775.4	Endo-polygalacturonase	PE 2	NA	IEA	GO:0005975	carbohydrate metabolic process	GO:0004650	polygalacturonase activity	GO:0005576	extracellular region
OG0029278	ATM1.0CAM4g4151.1	A0A314USZ5	99.1	2.9e-59	230.3	Ultraviolet-B receptor UVR8	PE 4	NA	IEA	GO:0010224	response to UV-B	GO:0009881	photoreceptor activity	NA	NA
OG0024898	ATM1.0CAM4g4176.1	A0A314ZLQ7	87.8	7.8e-94	345.9	NA	PE 4	NA	NA	NA	NA	NA	NA	NA	NA
OG0029291	ATM1.0CAM4g4258.1	A0A314UNL8	87	1.6e-45	184.5	Zinc finger CCCH domain-containing protein 13 isoform X1	PE 4	NA	IEA	GO:0016575	histone deacetylation	NA	NA	NA	NA
OG0029296	ATM1.0CAM4g4343.1	M5W7P0	82.3	4.2e-52	206.8	NA	PE 4	NA	NA	NA	NA	NA	NA	NA	NA
OG0029310	ATM1.0CAM4g4433.1	A0A314XP87	88.5	3.4e-91	337	NA	PE 4	NA	NA	NA	NA	NA	NA	NA	NA
OG0029357	ATM1.0CAM5g0316.1	A0A314ZA01	83.6	3.2e-126	454.1	Bifunctional aspartokinase/homoserine dehydrogenase 1 chloroplastic isoform X2	PE 4	NA	IEA	GO:0008652	cellular amino acid biosynthetic process	GO:0016491	oxidoreductase activity	NA	NA
OG0029378	ATM1.0CAM5g0440.1	A0A314Y1I2	89.2	7.7e-258	892.1	TATA box-binding protein-associated factor RNA polymerase I subunit B	PE 4	NA	NA	NA	NA	GO:0001164	RNA polymerase I CORE element sequence-specific DNA binding	GO:0070860	RNA polymerase I core factor complex
OG0029379	ATM1.0CAM5g0447.1	M5WCZ0	94	5.6e-72	273.1	NA	PE 4	NA	NA	NA	NA	GO:0003677	DNA binding	GO:0005634	nucleus
OG0029380	ATM1.0CAM5g0460.1	M5WA17	90.7	3.1e-164	580.5	NA	PE 4	NA	NA	NA	NA	GO:0003824	catalytic activity	NA	NA
OG0029383	ATM1.0CAM5g0493.1	A0A314ZQJ4	80.3	1.3e-152	542	Putative polygalacturonase	PE 3	NA	IEA	GO:0005975	carbohydrate metabolic process	GO:0004650	polygalacturonase activity	NA	NA
OG0029385	ATM1.0CAM5g0510.1	A0A251P168	80.9	9.1e-100	365.9	NA	PE 3	NA	IEA	GO:0002098	tRNA wobble uridine modification	GO:0050660	flavin adenine dinucleotide binding	NA	NA
OG0003583	ATM1.0CAM5g0806.1	A0A314Z9U6	83	2.6e-115	417.5	NA	PE 4	NA	NA	NA	NA	NA	NA	NA	NA
OG0029485	ATM1.0CAM5g1213.1	A0A251NQJ5	96.5	1.5e-57	224.6	NA	PE 3	NA	IEA	GO:0016579	protein deubiquitination	GO:0004843	thiol-dependent ubiquitin-specific protease activity	NA	NA
OG0029508	ATM1.0CAM5g1467.1	A0A314ZAF6	82.8	3e-36	153.7	NA	PE 4	NA	NA	NA	NA	GO:0008270	zinc ion binding	NA	NA
OG0029513	ATM1.0CAM5g1572.1	A0A251N939	85.7	1.1e-99	365.5	NA	PE 4	NA	NA	NA	NA	NA	NA	NA	NA
OG0029517	ATM1.0CAM5g1589.1	A0A314XSQ2	97.5	1.1e-85	318.5	Protein DMR6-LIKE OXYGENASE 2-like isoform X2	PE 3	NA	NA	NA	NA	GO:0046872	metal ion binding	NA	NA
OG0029523	ATM1.0CAM5g1631.1	A0A251PRJ4	92	3.2e-115	417.2	NA	PE 4	NA	NA	NA	NA	NA	NA	NA	NA
OG0022080	ATM1.0CAM5g1750.1	M5WK36	98	5.1e-80	299.7	Alpha-1,4 glucan phosphorylase	PE 3	2.4.1.1	IEA	GO:0005975	carbohydrate metabolic process	GO:0102250	linear malto-oligosaccharide phosphorylase activity	NA	NA
OG0029555	ATM1.0CAM5g2138.1	M5WWV6	97.2	4.6e-56	219.5	NA	PE 3	NA	NA	NA	NA	GO:0020037	heme binding	NA	NA
OG0029560	ATM1.0CAM5g2278.1	B9H3L5	80.6	0	1115.5	NA	PE 3	NA	IBA	GO:0034605	cellular response to heat	GO:0051082	unfolded protein binding	GO:0005737	cytoplasm
OG0029571	ATM1.0CAM5g2700.1	A0A314UPG3	94.9	7.6e-48	192.2	NA	PE 4	NA	NA	NA	NA	NA	NA	NA	NA
OG0029579	ATM1.0CAM5g2972.1	A0A314YPX0	86.7	7.1e-159	562.8	NA	PE 4	NA	NA	NA	NA	NA	NA	NA	NA
OG0029582	ATM1.0CAM5g3056.1	A0A314YZI7	98.6	9.1e-205	715.3	Aldose 1-epimerase	PE 3	5.1.3.3	IEA	GO:0019318	hexose metabolic process	GO:0030246	carbohydrate binding	NA	NA
OG0029590	ATM1.0CAM5g3143.1	A0A314XP95	96.7	1.1e-259	898.3	F-box/LRR-repeat protein	PE 4	NA	NA	NA	NA	NA	NA	NA	NA
OG0029592	ATM1.0CAM5g3248.1	A0A251PB94	89.3	6.9e-50	199.1	NA	PE 4	NA	NA	NA	NA	NA	NA	NA	NA
OG0029600	ATM1.0CAM5g3517.1	A0A315A6P8	90.5	5.9e-48	192.6	UPF0503 protein	PE 4	NA	NA	NA	NA	NA	NA	GO:0016021	integral component of membrane
OG0029601	ATM1.0CAM5g3528.1	A0A314ZBI0	87.6	2e-69	264.6	DNA polymerase epsilon subunit	PE 3	2.7.7.7	IEA	GO:0006261	DNA-dependent DNA replication	GO:0003887	DNA-directed DNA polymerase activity	GO:0008622	epsilon DNA polymerase complex
OG0029605	ATM1.0CAM6g0055.1	A0A314Z7B6	84.4	2.7e-58	227.3	NA	PE 4	NA	IEA	GO:0042176	regulation of protein catabolic process	GO:0030234	enzyme regulator activity	GO:0000502	proteasome complex
OG0029608	ATM1.0CAM6g0103.1	M5W241	91.9	1.7e-42	174.5	NA	PE 4	NA	NA	NA	NA	NA	NA	GO:0016021	integral component of membrane
OG0029612	ATM1.0CAM6g0190.1	A0A251Q9G3	90.1	1.4e-104	381.7	NA	PE 4	NA	NA	NA	NA	GO:0015299	solute:proton antiporter activity	GO:0016021	integral component of membrane
OG0029614	ATM1.0CAM6g0268.1	A0A314UPK3	95.4	1.3e-112	408.7	Subtilisin-like protease SBT4.4	PE 4	NA	NA	NA	NA	GO:0004252	serine-type endopeptidase activity	NA	NA
OG0022176	ATM1.0CAM6g0283.1	A0A251NJ74	90.4	1.7e-44	181	NA	PE 4	NA	IEA	GO:0006355	regulation of transcription, DNA-templated	GO:0003712	transcription coregulator activity	NA	NA
OG0029653	ATM1.0CAM6g0869.1	A0A251PH82	83.2	2.6e-89	330.9	NA	PE 4	NA	NA	NA	NA	NA	NA	NA	NA
OG0029694	ATM1.0CAM6g1709.1	A0A314Y1I8	90	2.5e-243	844	Multiple inositol polyphosphate phosphatase 1 isoform X3	PE 3	NA	NA	NA	NA	GO:0016791	phosphatase activity	NA	NA
OG0029697	ATM1.0CAM6g1744.1	M5W7Q2	87.2	5.8e-171	602.8	NA	PE 4	NA	IEA	GO:0006355	regulation of transcription, DNA-templated	GO:0003677	DNA binding	GO:0005634	nucleus
OG0029717	ATM1.0CAM6g1974.1	A0A314Z7I8	94.9	2.5e-130	467.6	NA	PE 4	NA	IEA	GO:0006360	transcription by RNA polymerase I	NA	NA	NA	NA
OG0025223	ATM1.0CAM6g2032.1	M5W728	89.7	4.3e-87	323.6	NA	PE 3	NA	NA	NA	NA	GO:0043531	ADP binding	NA	NA
OG0025223	ATM1.0CAM6g2094.1	M5W728	90.4	4.2e-56	219.9	NA	PE 3	NA	NA	NA	NA	GO:0043531	ADP binding	NA	NA
OG0029736	ATM1.0CAM6g2170.1	A0A314YBB6	83.9	2.7e-48	194.1	NA	PE 4	NA	NA	NA	NA	NA	NA	NA	NA
OG0029747	ATM1.0CAM6g2300.1	M5W199	88.1	5e-90	333.2	NA	PE 4	NA	NA	NA	NA	NA	NA	NA	NA
OG0029783	ATM1.0CAM6g2684.1	A0A314UT66	93.5	1.6e-164	581.6	NA	PE 4	NA	NA	NA	NA	NA	NA	NA	NA
OG0029811	ATM1.0CAM6g2877.1	P50694	80.8	2.4e-78	294.3	Glucan endo-1,3-beta-glucosidase	PE 1	3.2.1.39	IEA	GO:0008152	metabolic process	GO:0019863	IgE binding	GO:0005576	extracellular region
OG0029812	ATM1.0CAM6g2879.1	P50694	89.4	5.9e-49	196.1	Glucan endo-1,3-beta-glucosidase	PE 1	3.2.1.39	IEA	GO:0008152	metabolic process	GO:0019863	IgE binding	GO:0005576	extracellular region
OG0029839	ATM1.0CAM6g3122.1	A0A314UT09	95.6	3.9e-57	223.4	NA	PE 4	NA	IEA	GO:0016180	snRNA processing	NA	NA	GO:0032039	integrator complex
OG0029840	ATM1.0CAM6g3124.1	A0A314UU59	91.8	5.8e-185	649.4	Putative folate-biopterin transporter 3	PE 4	NA	NA	NA	NA	NA	NA	GO:0016021	integral component of membrane
OG0029842	ATM1.0CAM6g3128.1	A0A314YVC9	99.4	6.3e-92	339.3	AP2-like ethylene-responsive transcription factor	PE 4	NA	NA	NA	NA	GO:0003677	DNA binding	GO:0005634	nucleus
OG0029858	ATM1.0CAM6g3364.1	A0A251NT73	92.8	0	2289.2	NA	PE 4	NA	NA	NA	NA	NA	NA	NA	NA
OG0029875	ATM1.0CAM6g4017.1	A0A314XNV6	88.7	6.9e-138	492.7	Elongation of fatty acids protein 3-like	PE 4	NA	NA	NA	NA	NA	NA	GO:0016021	integral component of membrane
OG0029878	ATM1.0CAM6g4136.1	A0A251NZW7	96.2	6.7e-83	309.3	NA	PE 4	NA	NA	NA	NA	NA	NA	NA	NA
OG0029881	ATM1.0CAM6g4238.1	A0A314U5P0	80.2	1.4e-42	174.9	NA	PE 4	NA	NA	NA	NA	NA	NA	NA	NA
OG0025317	ATM1.0CAM6g4503.1	A0A251NV25	81.1	2.7e-52	207.6	NA	PE 3	NA	IEA	GO:0006270	DNA replication initiation	GO:0005524	ATP binding	NA	NA
OG0029901	ATM1.0CAM6g4644.1	A0A251NVP3	81.1	1.8e-129	464.9	NA	PE 3	NA	NA	NA	NA	GO:0005524	ATP binding	NA	NA
OG0029933	ATM1.0CAM7g0275.1	A0A314Z0Z7	88.6	2e-121	438	NA	PE 4	NA	NA	NA	NA	NA	NA	NA	NA
OG0022080	ATM1.0CAM7g0585.1	M5WK36	98	1.3e-80	301.6	Alpha-1,4 glucan phosphorylase	PE 3	2.4.1.1	IEA	GO:0005975	carbohydrate metabolic process	GO:0102250	linear malto-oligosaccharide phosphorylase activity	NA	NA
OG0029971	ATM1.0CAM7g0651.1	A0A314UUH8	98.3	9.9e-64	245.4	Inorganic pyrophosphatase 2	PE 4	NA	NA	NA	NA	GO:0016791	phosphatase activity	NA	NA
OG0029994	ATM1.0CAM7g0853.1	M5VT02	82.1	3.3e-156	553.9	NA	PE 3	NA	NA	NA	NA	GO:0043531	ADP binding	NA	NA
OG0029999	ATM1.0CAM7g0943.1	A0A251N6W8	97.9	1.5e-70	268.1	NA	PE 4	NA	IEA	GO:0006415	translational termination	GO:0043565	sequence-specific DNA binding	GO:0009570	chloroplast stroma
OG0030000	ATM1.0CAM7g0944.1	A0A251N6V5	81.6	1.6e-152	541.6	NA	PE 4	NA	NA	NA	NA	GO:0005524	ATP binding	NA	NA
OG0025381	ATM1.0CAM7g0965.1	A0A251ND80	80.5	4.4e-130	466.8	NA	PE 4	NA	IEA	GO:0071446	cellular response to salicylic acid stimulus	NA	NA	GO:0016021	integral component of membrane
OG0030009	ATM1.0CAM7g1056.1	A0A314V2V0	99.2	6.9e-149	529.3	NA	PE 4	NA	NA	NA	NA	NA	NA	NA	NA
OG0030012	ATM1.0CAM7g1085.1	A0A314V010	97.9	4e-156	553.5	BAHD acyltransferase	PE 4	NA	NA	NA	NA	GO:0016747	transferase activity, transferring acyl groups other than amino-acyl groups	NA	NA
OG0030018	ATM1.0CAM7g1190.1	A0A314ZSF3	99.7	1.6e-174	614.8	Serine/threonine-protein phosphatase	PE 3	3.1.3.16	NA	NA	NA	GO:0004721	phosphoprotein phosphatase activity	NA	NA
OG0030019	ATM1.0CAM7g1207.1	A0A314ZSH2	99.6	3.4e-142	506.9	Protein-lysine N-methyltransferase Pyn_34501	PE 3	2.1.1.-	NA	NA	NA	GO:0003676	nucleic acid binding	GO:0005737	cytoplasm
OG0030029	ATM1.0CAM7g1446.1	A0A314ZLM7	98.1	1.6e-84	314.7	NA	PE 4	NA	NA	NA	NA	NA	NA	NA	NA
OG0030042	ATM1.0CAM7g1723.1	A0A314Y2R1	91.2	3.8e-178	626.7	NA	PE 4	NA	NA	NA	NA	GO:0008270	zinc ion binding	NA	NA
OG0030044	ATM1.0CAM7g1776.1	A0A314ZHU2	88	4.9e-188	659.8	Methionine aminopeptidase	PE 3	3.4.11.18	IEA	GO:0070084	protein initiator methionine removal	GO:0070006	metalloaminopeptidase activity	GO:0009507	chloroplast
OG0025425	ATM1.0CAM7g1836.1	A0A314XT95	94.2	2e-88	327.8	Reticulon-like protein	PE 4	NA	NA	NA	NA	NA	NA	GO:0016021	integral component of membrane
OG0030050	ATM1.0CAM7g1909.1	A0A314YCN1	97.6	2.6e-131	470.7	Protein indeterminate-domain 2	PE 4	NA	NA	NA	NA	GO:0003676	nucleic acid binding	NA	NA
OG0030052	ATM1.0CAM7g1912.1	A0A251NER1	93.3	3.5e-257	889.8	NA	PE 4	NA	NA	NA	NA	NA	NA	NA	NA
OG0030054	ATM1.0CAM7g1918.1	A0A251NBS2	97.8	0	1053.1	U2 snRNP auxiliary factor large subunit	PE 3	NA	IEA	GO:0006397	mRNA processing	GO:0003723	RNA binding	GO:0005634	nucleus
OG0030097	ATM1.0CAM8g0003.1	M5XMR3	96.9	7.9e-63	242.3	NA	PE 4	NA	IEA	GO:0006886	intracellular protein transport	GO:0008536	Ran GTPase binding	GO:0005623	cell
OG0030101	ATM1.0CAM8g0057.1	P46297	95.1	2.2e-51	204.1	40S ribosomal protein S23	PE 2	NA	IEA	GO:0006412	translation	GO:0003735	structural constituent of ribosome	GO:0015935	small ribosomal subunit
OG0030147	ATM1.0CAM8g0402.1	A0A314UGT0	88.3	3e-195	683.7	Receptor-like protein 2	PE 4	NA	NA	NA	NA	NA	NA	GO:0016021	integral component of membrane
OG0030163	ATM1.0CAM8g0525.1	A0A251MS65	87.6	2.6e-98	360.9	NA	PE 4	NA	IEA	GO:0007165	signal transduction	GO:0043531	ADP binding	NA	NA
OG0030164	ATM1.0CAM8g0549.1	A0A251QGL7	88.3	8.4e-188	659.1	NA	PE 4	NA	NA	NA	NA	GO:0004298	threonine-type endopeptidase activity	NA	NA
OG0004128	ATM1.0CAM8g0565.1	A0A251MS47	88.3	1.4e-212	741.5	NA	PE 4	NA	IEA	GO:0007165	signal transduction	GO:0043531	ADP binding	NA	NA
OG0004128	ATM1.0CAM8g0570.1	M5VTK2	81.7	0	1478.8	NA	PE 4	NA	IEA	GO:0007165	signal transduction	GO:0043531	ADP binding	NA	NA
OG0030180	ATM1.0CAM8g0695.1	A0A251MSZ8	81.3	0	1309.7	NA	PE 4	NA	IEA	GO:0007165	signal transduction	GO:0043531	ADP binding	NA	NA
OG0024636	ATM1.0CAM8g0743.1	M5W199	87.1	7.2e-143	509.6	NA	PE 4	NA	NA	NA	NA	NA	NA	NA	NA
OG0011278	ATM1.0CAM8g0893.1	M5X1C8	91.9	8.3e-162	572.4	NA	PE 4	NA	NA	NA	NA	GO:0050662	coenzyme binding	NA	NA
OG0025523	ATM1.0CAM8g0915.1	M5VXW0	95	4.5e-60	233	NA	PE 3	NA	IEA	GO:0006596	polyamine biosynthetic process	GO:0003824	catalytic activity	NA	NA
OG0030302	ATM1.0CAM8g1558.1	A0A314UNS6	89.6	4.5e-64	246.9	NA	PE 4	NA	NA	NA	NA	GO:0003723	RNA binding	NA	NA
OG0030313	ATM1.0CAM8g1723.1	M5W199	90.6	6.2e-87	322.8	NA	PE 4	NA	NA	NA	NA	NA	NA	NA	NA
OG0030315	ATM1.0CAM8g1742.1	A0A314UGR1	94.1	2.3e-52	207.2	Cytochrome P450 89A2	PE 3	NA	NA	NA	NA	GO:0005506	iron ion binding	NA	NA
OG0030317	ATM1.0CAM8g1744.1	A0A314YQ50	83.4	2.5e-166	587.4	NA	PE 3	NA	NA	NA	NA	GO:0016491	oxidoreductase activity	NA	NA
OG0030326	ATM1.0CAM8g1821.1	A0A314YX44	88.7	1.7e-87	324.7	Periaxin	PE 4	NA	NA	NA	NA	NA	NA	NA	NA
OG0030335	ATM1.0CAM8g1892.1	A0A314Z1A5	94	2.6e-76	287.3	Putative UPF0481 protein	PE 4	NA	NA	NA	NA	NA	NA	GO:0016021	integral component of membrane
OG0030344	ATM1.0CAM8g2016.1	A0A314YN93	97.9	7.3e-296	1018.5	Putative disease resistance protein	PE 3	NA	NA	NA	NA	GO:0043531	ADP binding	NA	NA
OG0030351	ATM1.0CAM8g2113.1	A0A314Y217	98.4	1.5e-66	254.6	Purple acid phosphatase	PE 3	3.1.3.2	NA	NA	NA	GO:0046872	metal ion binding	GO:0016021	integral component of membrane
OG0030359	ATM1.0CAM8g2168.1	A0A251MVL2	81.8	1.3e-47	191.8	NA	PE 4	NA	IEA	GO:0016192	vesicle-mediated transport	NA	NA	GO:0016021	integral component of membrane
OG0030374	ATM1.0CAM8g2375.1	A0A314YG94	86.8	3.6e-54	213.8	Cold-regulated 413 plasma membrane protein 1	PE 4	NA	NA	NA	NA	NA	NA	GO:0016021	integral component of membrane
OG0030392	ATM1.0CAM8g2782.1	A0A314YBN0	87.2	4.4e-93	343.6	5-methylthioadenosine/S-adenosylhomocysteine nucleosidase 1-like	PE 4	NA	IEA	GO:0009116	nucleoside metabolic process	GO:0003824	catalytic activity	NA	NA
OG0030397	ATM1.0CAM8g2966.1	A0A315B3D2	98.4	2.1e-60	234.2	Antifungal protein ginkbilobin-2-like	PE 4	NA	NA	NA	NA	NA	NA	NA	NA
OG0030411	ATM1.0CAM8g3313.1	A0A251N1M5	97.3	1.8e-118	427.9	Non-specific serine/threonine protein kinase	PE 4	2.7.11.1	NA	NA	NA	GO:0005524	ATP binding	NA	NA
OG0030412	ATM1.0CAM8g3361.1	A0A314ZLX4	91.4	1.2e-154	548.5	1-aminocyclopropane-1-carboxylate oxidase homolog 1	PE 3	NA	NA	NA	NA	GO:0046872	metal ion binding	NA	NA
OG0030414	ATM1.0CAM8g3470.1	A0A251N3P1	95.3	1.3e-80	301.6	Pectinesterase	PE 3	3.1.1.11	IEA	GO:0045490	pectin catabolic process	GO:0045330	aspartyl esterase activity	NA	NA
OG0030416	ATM1.0CAM8g3505.1	A0A314ZE35	98.4	6.4e-106	386	NA	PE 4	NA	NA	NA	NA	NA	NA	NA	NA
OG0025627	ATM1.0CAM8g3695.1	A0A251N437	94.6	3.5e-220	766.9	NA	PE 4	NA	NA	NA	NA	NA	NA	GO:0016021	integral component of membrane
OG0025627	ATM1.0CAM8g3740.1	A0A251N437	90.2	2.2e-206	721.1	NA	PE 4	NA	NA	NA	NA	NA	NA	GO:0016021	integral component of membrane
OG0030437	KWZ1.0CAM0g0040.1	M5XNL2	96.4	3.1e-135	483.8	Dirigent protein	PE 3	NA	NA	NA	NA	NA	NA	GO:0048046	apoplast
OG0024345	KWZ1.0CAM0g0056.1	M5VJM2	92.9	5.6e-43	176	NA	PE 4	NA	NA	NA	NA	GO:0004491	methylmalonate-semialdehyde dehydrogenase (acylating) activity	NA	NA
OG0024345	KWZ1.0CAM0g0584.1	A0A314Z6Q4	90.6	1.6e-44	181.4	Methylmalonate-semialdehyde dehydrogenase	PE 4	NA	NA	NA	NA	GO:0004491	methylmalonate-semialdehyde dehydrogenase (acylating) activity	NA	NA
OG0028205	KWZ1.0CAM0g0588.1	A0A251N733	93	0	1288.5	Calcium-transporting ATPase	PE 3	7.2.2.10	NA	NA	NA	GO:0005388	calcium-transporting ATPase activity	GO:0016021	integral component of membrane
OG0027855	KWZ1.0CAM1g0037.1	A0A498JZC4	83.3	5.4e-146	520	NA	PE 4	NA	NA	NA	NA	NA	NA	NA	NA
OG0027862	KWZ1.0CAM1g0138.1	A0A251QYL5	81.9	1.9e-237	824.3	NA	PE 4	NA	IEA	GO:0010225	response to UV-C	NA	NA	NA	NA
OG0027846	KWZ1.0CAM1g0466.1	A0A251QYQ7	80.5	7e-227	789.3	NA	PE 4	NA	IEA	GO:0010088	phloem development	NA	NA	NA	NA
OG0027910	KWZ1.0CAM1g0611.1	A0A498K047	80.5	1.1e-210	735.3	NA	PE 4	NA	NA	NA	NA	NA	NA	NA	NA
OG0028218	KWZ1.0CAM1g0791.1	A0A314Y8I2	83.3	1.7e-56	221.5	NA	PE 4	NA	NA	NA	NA	NA	NA	NA	NA
OG0027925	KWZ1.0CAM1g0926.1	A0A314U7B4	99.2	5.7e-70	266.2	Vesicle transport protein GOT1	PE 4	NA	IEA	GO:0016192	vesicle-mediated transport	NA	NA	GO:0016021	integral component of membrane
OG0021493	KWZ1.0CAM1g1556.1	A0A314YWA1	83.9	3.9e-85	317	NA	PE 4	NA	NA	NA	NA	NA	NA	NA	NA
OG0027993	KWZ1.0CAM1g1568.1	M5W199	89.7	1.9e-61	237.7	NA	PE 4	NA	NA	NA	NA	NA	NA	NA	NA
OG0027973	KWZ1.0CAM1g1679.1	M5VY70	87.6	7.9e-91	335.9	NA	PE 4	NA	NA	NA	NA	NA	NA	NA	NA
OG0028019	KWZ1.0CAM1g1973.1	A0A314YVH1	97.7	1.4e-94	348.2	NA	PE 4	NA	NA	NA	NA	NA	NA	NA	NA
OG0028041	KWZ1.0CAM1g2168.1	M5W7Z5	89.2	5.1e-63	243	NA	PE 4	NA	NA	NA	NA	NA	NA	NA	NA
OG0028051	KWZ1.0CAM1g2269.1	M5XNB9	93.6	1.5e-264	914.4	NA	PE 4	NA	NA	NA	NA	GO:0003743	translation initiation factor activity	NA	NA
OG0028054	KWZ1.0CAM1g2342.1	M5Y4Q2	99.3	0	1197.6	NA	PE 4	NA	IEA	GO:0000398	mRNA splicing, via spliceosome	NA	NA	GO:0071013	catalytic step 2 spliceosome
OG0028073	KWZ1.0CAM1g2799.1	A0A314XEN5	98.9	4.6e-151	536.6	Probable 6-phosphogluconolactonase	PE 3	NA	IEA	GO:0005975	carbohydrate metabolic process	GO:0017057	6-phosphogluconolactonase activity	NA	NA
OG0028086	KWZ1.0CAM1g3075.1	A0A2G2VD07	83.3	5.1e-31	136.3	Protein disulfide-isomerase	PE 3	5.3.4.1	IEA	GO:0006457	protein folding	GO:0003756	protein disulfide isomerase activity	GO:0005737	cytoplasm
OG0028088	KWZ1.0CAM1g3135.1	M5XNW4	99.2	0	1161.4	NA	PE 4	NA	IEA	GO:0007010	cytoskeleton organization	GO:0008017	microtubule binding	NA	NA
OG0028092	KWZ1.0CAM1g3220.1	M5XQ62	92.6	2.1e-148	527.7	NA	PE 3	NA	NA	NA	NA	GO:0004674	protein serine/threonine kinase activity	GO:0016021	integral component of membrane
OG0028100	KWZ1.0CAM1g3411.1	A0A498IDQ2	84.4	1.1e-128	462.2	NA	PE 4	NA	NA	NA	NA	NA	NA	NA	NA
OG0028105	KWZ1.0CAM1g3695.1	A0A251RAA4	81.3	0	1119.8	Glutamate receptor	PE 3	NA	NA	NA	NA	GO:0004970	ionotropic glutamate receptor activity	GO:0016021	integral component of membrane
OG0028110	KWZ1.0CAM1g3783.1	A0A314URW3	85.8	3.7e-52	206.8	Non-specific serine/threonine protein kinase	PE 3	2.7.11.1	IEA	GO:0007165	signal transduction	GO:0004674	protein serine/threonine kinase activity	NA	NA
OG0021158	KWZ1.0CAM1g3995.1	M5XQ52	83.1	7.9e-167	589.3	NA	PE 4	NA	NA	NA	NA	GO:0004672	protein kinase activity	GO:0016021	integral component of membrane
OG0028124	KWZ1.0CAM1g4291.1	A0A314ZKK2	96.2	2.5e-236	820.5	Carbon catabolite repressor protein 4 homolog 6	PE 4	NA	NA	NA	NA	NA	NA	NA	NA
OG0028125	KWZ1.0CAM1g4310.1	M5XMQ7	88.8	1.2e-171	605.1	NA	PE 4	NA	NA	NA	NA	GO:0005524	ATP binding	GO:0016021	integral component of membrane
OG0028141	KWZ1.0CAM1g4655.1	A0A251RGB8	82.6	0	1352.8	NA	PE 4	NA	NA	NA	NA	GO:0004672	protein kinase activity	GO:0016021	integral component of membrane
OG0028146	KWZ1.0CAM1g4689.1	A0A314YBL2	98.3	1.5e-207	724.5	7-deoxyloganetin glucosyltransferase	PE 4	NA	NA	NA	NA	GO:0016758	transferase activity, transferring hexosyl groups	NA	NA
OG0025492	KWZ1.0CAM2g0165.1	C4P088	83.9	3.9e-39	163.3	DRM-type cytosine DNA-methyltransferase	PE 2	NA	IEA	GO:0006306	DNA methylation	GO:0008168	methyltransferase activity	NA	NA
OG0028343	KWZ1.0CAM2g1177.1	A0A314ZLX1	85	5.1e-47	189.5	Pentatricopeptide repeat-containing protein	PE 4	NA	NA	NA	NA	GO:0008270	zinc ion binding	NA	NA
OG0028379	KWZ1.0CAM2g1804.1	M5X5Y9	91.1	1.1e-150	535.4	NA	PE 3	NA	IEA	GO:0005975	carbohydrate metabolic process	GO:0004650	polygalacturonase activity	NA	NA
OG0028433	KWZ1.0CAM2g2403.1	A0A251QCQ2	87.2	9.4e-252	872.1	NA	PE 3	NA	NA	NA	NA	GO:0020037	heme binding	GO:0016021	integral component of membrane
OG0024401	KWZ1.0CAM2g2904.1	A0A061FE18	95.2	8.9e-52	205.3	Pre-mRNA-splicing factor ATP-dependent RNA helicase isoform 1	PE 4	NA	NA	NA	NA	GO:0005524	ATP binding	NA	NA
OG0028518	KWZ1.0CAM2g2944.1	A0A314ZP06	98.9	2.9e-42	173.7	Germin-like protein subfamily 3 member 2	PE 3	NA	NA	NA	NA	GO:0045735	nutrient reservoir activity	GO:0005576	extracellular region
OG0024479	KWZ1.0CAM2g3033.1	A0A251QQW8	87.5	2.4e-41	170.6	NA	PE 4	NA	NA	NA	NA	NA	NA	NA	NA
OG0028544	KWZ1.0CAM2g3264.1	M5X1H1	98.4	5.6e-106	386.3	NA	PE 4	NA	NA	NA	NA	GO:0003723	RNA binding	NA	NA
OG0028545	KWZ1.0CAM2g3265.1	M5X1H1	87.4	6.6e-88	326.2	NA	PE 4	NA	NA	NA	NA	GO:0003723	RNA binding	NA	NA
OG0028547	KWZ1.0CAM2g3285.1	A0A251Q969	81.3	0	1756.5	NA	PE 3	NA	NA	NA	NA	GO:0043531	ADP binding	NA	NA
OG0028553	KWZ1.0CAM2g3308.1	A0A251Q9A4	90	9.3e-268	925.2	Protein DETOXIFICATION	PE 3	NA	NA	NA	NA	GO:0015297	antiporter activity	GO:0016021	integral component of membrane
OG0028567	KWZ1.0CAM2g3446.1	M5VV14	80.5	3.9e-114	413.7	NA	PE 4	NA	NA	NA	NA	NA	NA	NA	NA
OG0028585	KWZ1.0CAM2g3642.1	M5X277	91.3	1.4e-144	515	NA	PE 3	NA	NA	NA	NA	GO:0020037	heme binding	GO:0016021	integral component of membrane
OG0021493	KWZ1.0CAM2g3775.1	A0A314YWA1	96.6	1.2e-125	451.8	NA	PE 4	NA	NA	NA	NA	NA	NA	NA	NA
OG0024524	KWZ1.0CAM2g3934.1	A0A314UFY4	97.3	1.2e-212	741.5	Phosphoglucan phosphatase DSP4 amyloplastic	PE 4	NA	IEA	GO:0007623	circadian rhythm	GO:0008138	protein tyrosine/serine/threonine phosphatase activity	NA	NA
OG0028621	KWZ1.0CAM2g4352.1	A0A314ZS69	82.3	0	2140.9	Pleiotropic drug resistance protein 1-like isoform X1	PE 3	NA	NA	NA	NA	GO:0005524	ATP binding	GO:0016021	integral component of membrane
OG0028623	KWZ1.0CAM2g4378.1	M5XKS0	98.7	3.9e-82	307	Cyclin	PE 3	NA	IEA	GO:0000079	regulation of cyclin-dependent protein serine/threonine kinase activity	GO:0019901	protein kinase binding	NA	NA
OG0028632	KWZ1.0CAM2g4530.1	A0A314ZQM2	85.1	1.2e-248	861.7	Pentatricopeptide repeat-containing protein	PE 4	NA	NA	NA	NA	NA	NA	NA	NA
OG0028649	KWZ1.0CAM2g4855.1	A0A498JA63	82.2	1.1e-134	482.3	NA	PE 4	NA	NA	NA	NA	NA	NA	NA	NA
OG0028652	KWZ1.0CAM2g4914.1	A0A314UHF8	80.1	8.2e-96	352.4	NA	PE 4	NA	NA	NA	NA	NA	NA	NA	NA
OG0028665	KWZ1.0CAM2g5101.1	A0A314Y6G0	97.2	0	1795.8	LRR receptor-like serine/threonine-protein kinase GSO2	PE 4	NA	NA	NA	NA	GO:0016301	kinase activity	GO:0016021	integral component of membrane
OG0028666	KWZ1.0CAM2g5132.1	M5XKS9	92.9	2e-71	271.2	NA	PE 4	NA	NA	NA	NA	GO:0016758	transferase activity, transferring hexosyl groups	NA	NA
OG0028671	KWZ1.0CAM2g5187.1	A0A314ZWF3	93.6	6.1e-182	639.4	NA	PE 4	NA	NA	NA	NA	NA	NA	NA	NA
OG0028524	KWZ1.0CAM2g5459.1	A0A314Z1G2	89	2.7e-216	753.8	Glycosyltransferase	PE 3	2.4.1.-	NA	NA	NA	GO:0016758	transferase activity, transferring hexosyl groups	NA	NA
OG0028683	KWZ1.0CAM2g5549.1	A0A251QIK4	93.6	3.2e-150	533.9	NA	PE 3	NA	NA	NA	NA	GO:0046983	protein dimerization activity	NA	NA
OG0028693	KWZ1.0CAM2g5555.1	D3JZ18	81.6	1.7e-93	344.7	O-methyltransferase-like protein	PE 2	NA	NA	NA	NA	GO:0008171	O-methyltransferase activity	NA	NA
OG0028694	KWZ1.0CAM2g5558.1	D3JZ18	89.6	8.4e-81	302.4	O-methyltransferase-like protein	PE 2	NA	NA	NA	NA	GO:0008171	O-methyltransferase activity	NA	NA
OG0028716	KWZ1.0CAM2g5692.1	A0A314ZDV4	93.1	3.2e-242	840.1	Protein IQ-DOMAIN 1	PE 4	NA	NA	NA	NA	NA	NA	NA	NA
OG0028722	KWZ1.0CAM2g5870.1	A0A251QJU4	84.7	0	1555.4	Cyclic nucleotide-gated channel 9	PE 2	NA	NA	NA	NA	GO:0005216	ion channel activity	GO:0016021	integral component of membrane
OG0028729	KWZ1.0CAM2g5935.1	A0A315ARQ5	80.7	1.3e-106	388.7	Sulfate transporter 3.1	PE 3	NA	NA	NA	NA	GO:0008271	secondary active sulfate transmembrane transporter activity	GO:0016021	integral component of membrane
OG0028736	KWZ1.0CAM2g6106.1	A0A314UVP2	95.7	0	1182.9	NA	PE 4	NA	NA	NA	NA	GO:0005524	ATP binding	GO:0016021	integral component of membrane
OG0028738	KWZ1.0CAM2g6273.1	A0A251QN67	95.4	3.6e-119	430.3	NA	PE 4	NA	IEA	GO:0006412	translation	GO:0003735	structural constituent of ribosome	GO:0005840	ribosome
OG0028741	KWZ1.0CAM2g6288.1	A0A251QNJ7	91	1.2e-132	475.3	NA	PE 4	NA	NA	NA	NA	NA	NA	NA	NA
OG0021532	KWZ1.0CAM2g6299.1	M5XJV2	86.1	3.8e-134	480.3	NA	PE 4	NA	NA	NA	NA	GO:0016491	oxidoreductase activity	NA	NA
OG0021532	KWZ1.0CAM2g6378.1	M5XJV2	83.3	1.3e-138	495.4	NA	PE 4	NA	NA	NA	NA	GO:0016491	oxidoreductase activity	NA	NA
OG0028799	KWZ1.0CAM3g0537.1	A0A251PVP7	89.2	0	1343.2	NA	PE 4	NA	NA	NA	NA	GO:0042626	ATPase activity, coupled to transmembrane movement of substances	GO:0016021	integral component of membrane
OG0024636	KWZ1.0CAM3g0597.1	M5XAB5	88.4	8.3e-124	446	NA	PE 4	NA	NA	NA	NA	NA	NA	NA	NA
OG0024650	KWZ1.0CAM3g0853.1	M5WQQ2	83.1	1e-189	665.6	NA	PE 3	NA	NA	NA	NA	GO:0043531	ADP binding	NA	NA
OG0024650	KWZ1.0CAM3g0856.1	M5WQQ2	87.8	6.8e-74	279.6	NA	PE 3	NA	NA	NA	NA	GO:0043531	ADP binding	NA	NA
OG0028831	KWZ1.0CAM3g1132.1	M5XH76	84.2	1.3e-55	218.4	NA	PE 4	NA	IEA	GO:0006952	defense response	NA	NA	NA	NA
OG0028835	KWZ1.0CAM3g1185.1	A0A314UVF1	90.4	5.6e-94	346.3	NA	PE 4	NA	NA	NA	NA	GO:0016747	transferase activity, transferring acyl groups other than amino-acyl groups	NA	NA
OG0024662	KWZ1.0CAM3g1199.1	M5XGK4	82	4.1e-129	463.8	NA	PE 3	NA	NA	NA	NA	GO:0005524	ATP binding	NA	NA
OG0028842	KWZ1.0CAM3g1297.1	M5X759	82.7	4e-84	313.5	NA	PE 3	NA	NA	NA	NA	GO:0008234	cysteine-type peptidase activity	NA	NA
OG0028892	KWZ1.0CAM3g1698.1	A0A251PZI6	93.6	1e-147	525.4	NA	PE 3	NA	NA	NA	NA	GO:0046983	protein dimerization activity	NA	NA
OG0028895	KWZ1.0CAM3g1708.1	A0A314XKD8	89.8	9.5e-191	669.1	NA	PE 4	NA	NA	NA	NA	NA	NA	NA	NA
OG0024717	KWZ1.0CAM3g2161.1	M5WCD6	80.4	1.8e-78	294.7	NA	PE 4	NA	NA	NA	NA	NA	NA	NA	NA
OG0025492	KWZ1.0CAM3g2369.1	C4P088	82.8	1.1e-38	161.8	DRM-type cytosine DNA-methyltransferase	PE 2	NA	IEA	GO:0006306	DNA methylation	GO:0008168	methyltransferase activity	NA	NA
OG0028980	KWZ1.0CAM3g2512.1	A0A315AHJ4	98.6	2.4e-160	567.4	Trifunctional UDP-glucose 4 6-dehydratase/UDP-4-keto-6-deoxy-D-glucose 3 5-epimerase/UDP-4-keto-L-rhamnose-reductase RHM1	PE 4	NA	IEA	GO:0009225	nucleotide-sugar metabolic process	GO:0050662	coenzyme binding	NA	NA
OG0028981	KWZ1.0CAM3g2548.1	M5XD64	87.4	4.1e-121	436.8	Chlorophyll a-b binding protein, chloroplastic	PE 3	NA	IEA	GO:0018298	protein-chromophore linkage	GO:0016168	chlorophyll binding	GO:0009522	photosystem I
OG0028997	KWZ1.0CAM3g2892.1	M5WTN5	98.4	6.9e-61	236.1	NA	PE 4	NA	NA	NA	NA	NA	NA	NA	NA
OG0029003	KWZ1.0CAM3g3042.1	A0A314UXP0	97.2	4.8e-144	513.1	Myb-related protein Myb4-like	PE 4	NA	NA	NA	NA	GO:0003677	DNA binding	GO:0005634	nucleus
OG0029005	KWZ1.0CAM3g3111.1	A0A314YLF9	80.6	1.2e-69	265.4	Pre-mRNA-splicing factor SYF1	PE 4	NA	IEA	GO:0006396	RNA processing	NA	NA	NA	NA
OG0029019	KWZ1.0CAM3g3394.1	A0A314YV91	94.3	2.7e-57	223.8	NA	PE 4	NA	NA	NA	NA	GO:0008270	zinc ion binding	GO:0016021	integral component of membrane
OG0029029	KWZ1.0CAM3g3679.1	M5WYI1	90.3	6.1e-211	736.1	Structural maintenance of chromosomes protein	PE 3	NA	IEA	GO:0051276	chromosome organization	GO:0005524	ATP binding	GO:0005694	chromosome
OG0029045	KWZ1.0CAM4g0280.1	A0A314YJJ8	97.4	3.8e-104	380.2	D-aminoacyl-tRNA deacylase	PE 3	3.1.1.-	NA	NA	NA	GO:0000049	tRNA binding	GO:0005737	cytoplasm
OG0029050	KWZ1.0CAM4g0373.1	A0A251PFP6	88.7	3.7e-82	307	NA	PE 4	NA	IEA	GO:0000256	allantoin catabolic process	GO:0004038	allantoinase activity	NA	NA
OG0029058	KWZ1.0CAM4g0522.1	M5WN81	80.9	1.2e-146	522.3	NA	PE 3	NA	NA	NA	NA	GO:0005524	ATP binding	GO:0016021	integral component of membrane
OG0029066	KWZ1.0CAM4g0704.1	A0A251PHN8	93.2	0	1171	NA	PE 4	NA	NA	NA	NA	GO:0008270	zinc ion binding	NA	NA
OG0029963	KWZ1.0CAM4g1214.1	A0A314UEM8	95	9.3e-143	508.8	Alpha-L-arabinofuranosidase 1-like	PE 4	NA	IEA	GO:0046373	L-arabinose metabolic process	GO:0046556	alpha-L-arabinofuranosidase activity	NA	NA
OG0022080	KWZ1.0CAM4g1217.1	M5WK36	98	1.3e-80	301.6	Alpha-1,4 glucan phosphorylase	PE 3	2.4.1.1	IEA	GO:0005975	carbohydrate metabolic process	GO:0008184	glycogen phosphorylase activity	NA	NA
OG0029099	KWZ1.0CAM4g1338.1	A0A251PKP3	87.7	2e-97	358.2	NA	PE 4	NA	IEA	GO:0071446	cellular response to salicylic acid stimulus	NA	NA	GO:0016021	integral component of membrane
OG0029104	KWZ1.0CAM4g1390.1	M5WR46	85.2	9.3e-215	748.8	NA	PE 4	NA	NA	NA	NA	NA	NA	NA	NA
OG0029108	KWZ1.0CAM4g1492.1	G3BMW0	93.5	5.7e-177	622.9	Malate dehydrogenase	PE 2	1.1.1.37	IEA	GO:0006099	tricarboxylic acid cycle	GO:0030060	L-malate dehydrogenase activity	NA	NA
OG0029112	KWZ1.0CAM4g1561.1	M5W2N5	88.5	2.4e-63	244.2	NA	PE 4	NA	NA	NA	NA	NA	NA	NA	NA
OG0024815	KWZ1.0CAM4g1593.1	A0A314Y820	88.3	1.3e-84	315.1	Agamous-like MADS-box protein AGL31	PE 4	NA	NA	NA	NA	GO:0003677	DNA binding	GO:0005634	nucleus
OG0029116	KWZ1.0CAM4g1598.1	A0A314Z0X7	83	9.8e-56	218.8	Wall-associated receptor kinase-like 1	PE 4	NA	NA	NA	NA	GO:0005524	ATP binding	GO:0016021	integral component of membrane
OG0024868	KWZ1.0CAM4g1790.1	M5VMD5	82.3	4.7e-140	500	NA	PE 4	NA	NA	NA	NA	NA	NA	GO:0016021	integral component of membrane
OG0029120	KWZ1.0CAM4g1801.1	L0I9I1	82.1	5.1e-182	640.2	Pinene/camphene synthase	PE 2	NA	NA	NA	NA	GO:0000287	magnesium ion binding	NA	NA
OG0029140	KWZ1.0CAM4g2028.1	A0A314Z0F6	85	7.3e-88	325.9	NA	PE 4	NA	NA	NA	NA	NA	NA	GO:0016021	integral component of membrane
OG0029146	KWZ1.0CAM4g2112.1	A0A498HG64	85.3	9.4e-133	475.7	NA	PE 4	NA	NA	NA	NA	NA	NA	NA	NA
OG0029130	KWZ1.0CAM4g2177.1	A0A251PPW2	85.5	0	1681	NA	PE 4	NA	NA	NA	NA	NA	NA	GO:0016021	integral component of membrane
OG0029161	KWZ1.0CAM4g2233.1	A0A314Z0J6	80.3	2.2e-135	484.6	NA	PE 4	NA	NA	NA	NA	NA	NA	NA	NA
OG0029129	KWZ1.0CAM4g2349.1	A0A251PPW2	83.3	0	1644	NA	PE 4	NA	NA	NA	NA	NA	NA	GO:0016021	integral component of membrane
OG0029174	KWZ1.0CAM4g2386.1	A0A251PQ14	93	1.4e-124	448.4	NA	PE 4	NA	IEA	GO:0000373	Group II intron splicing	NA	NA	GO:0005739	mitochondrion
OG0024908	KWZ1.0CAM4g2688.1	A0A251PQN0	90.5	4.6e-57	223	NA	PE 4	NA	NA	NA	NA	NA	NA	NA	NA
OG0029201	KWZ1.0CAM4g2868.1	M5WQQ1	87.9	1.5e-267	924.5	NA	PE 4	NA	NA	NA	NA	NA	NA	NA	NA
OG0024934	KWZ1.0CAM4g2936.1	M5WND6	83.8	2.7e-47	190.7	NA	PE 4	NA	IEA	GO:0045017	glycerolipid biosynthetic process	GO:0004144	diacylglycerol O-acyltransferase activity	NA	NA
OG0029218	KWZ1.0CAM4g2937.1	A0A314XIX5	89	2.9e-105	384	O-acyltransferase WSD1	PE 4	NA	IEA	GO:0045017	glycerolipid biosynthetic process	GO:0004144	diacylglycerol O-acyltransferase activity	NA	NA
OG0029219	KWZ1.0CAM4g2941.1	A0A251PR72	91.9	2.3e-112	407.9	NA	PE 4	NA	IEA	GO:0045017	glycerolipid biosynthetic process	GO:0004144	diacylglycerol O-acyltransferase activity	NA	NA
OG0029248	KWZ1.0CAM4g3086.1	O82586	96.2	8.2e-223	775.4	Endo-polygalacturonase	PE 2	NA	IEA	GO:0005975	carbohydrate metabolic process	GO:0004650	polygalacturonase activity	GO:0005576	extracellular region
OG0024789	KWZ1.0CAM4g3337.1	A0A314YLU1	90.4	2.5e-69	264.2	NA	PE 4	NA	NA	NA	NA	NA	NA	NA	NA
OG0029278	KWZ1.0CAM4g3385.1	A0A314USZ5	99.1	2.9e-59	230.3	Ultraviolet-B receptor UVR8	PE 4	NA	IEA	GO:0010224	response to UV-B	GO:0009881	photoreceptor activity	NA	NA
OG0029291	KWZ1.0CAM4g3452.1	A0A314UNL8	87	1.6e-45	184.5	Zinc finger CCCH domain-containing protein 13 isoform X1	PE 4	NA	IEA	GO:0016575	histone deacetylation	NA	NA	NA	NA
OG0028354	KWZ1.0CAM4g3508.1	A0A314Y197	98.7	7.6e-84	312.4	Zinc finger protein 5-like	PE 4	NA	NA	NA	NA	GO:0003676	nucleic acid binding	NA	NA
OG0029296	KWZ1.0CAM4g3550.1	M5W7P0	82.3	4.2e-52	206.8	NA	PE 4	NA	NA	NA	NA	NA	NA	NA	NA
OG0029308	KWZ1.0CAM4g3731.1	A0A251PU50	80.6	1.6e-143	511.9	NA	PE 4	NA	IEA	GO:0031047	gene silencing by RNA	NA	NA	NA	NA
OG0029310	KWZ1.0CAM4g3736.1	A0A314XP87	88.5	3.4e-91	337	NA	PE 4	NA	NA	NA	NA	NA	NA	NA	NA
OG0022002	KWZ1.0CAM5g0151.1	A0A314Z0F2	86.1	3.6e-165	583.6	Methanol O-anthraniloyltransferase	PE 4	NA	NA	NA	NA	GO:0016747	transferase activity, transferring acyl groups other than amino-acyl groups	NA	NA
OG0029357	KWZ1.0CAM5g0353.1	A0A314ZA01	83.6	3.2e-126	454.1	Bifunctional aspartokinase/homoserine dehydrogenase 1 chloroplastic isoform X2	PE 4	NA	IEA	GO:0008652	cellular amino acid biosynthetic process	GO:0050661	NADP binding	NA	NA
OG0029378	KWZ1.0CAM5g0492.1	A0A314Y1I2	89.2	7.7e-258	892.1	TATA box-binding protein-associated factor RNA polymerase I subunit B	PE 4	NA	NA	NA	NA	GO:0001164	RNA polymerase I CORE element sequence-specific DNA binding	GO:0070860	RNA polymerase I core factor complex
OG0029379	KWZ1.0CAM5g0499.1	M5WCZ0	94	5.6e-72	273.1	NA	PE 4	NA	NA	NA	NA	GO:0003677	DNA binding	GO:0005634	nucleus
OG0029380	KWZ1.0CAM5g0516.1	M5WA17	90.7	3.1e-164	580.5	NA	PE 4	NA	NA	NA	NA	GO:0050662	coenzyme binding	NA	NA
OG0029383	KWZ1.0CAM5g0548.1	A0A314ZQJ4	80.3	1.3e-152	542	Putative polygalacturonase	PE 3	NA	IEA	GO:0005975	carbohydrate metabolic process	GO:0004650	polygalacturonase activity	NA	NA
OG0029385	KWZ1.0CAM5g0565.1	A0A251P168	80.9	9.1e-100	365.9	NA	PE 3	NA	IEA	GO:0002098	tRNA wobble uridine modification	GO:0050660	flavin adenine dinucleotide binding	NA	NA
OG0025157	KWZ1.0CAM5g0623.1	M5WKJ1	80.7	5.8e-47	189.5	NA	PE 4	NA	NA	NA	NA	NA	NA	NA	NA
OG0029485	KWZ1.0CAM5g1188.1	A0A251NQJ5	96.5	1.5e-57	224.6	NA	PE 3	NA	IEA	GO:0006511	ubiquitin-dependent protein catabolic process	GO:0004843	thiol-dependent ubiquitin-specific protease activity	NA	NA
OG0022002	KWZ1.0CAM5g1709.1	A0A314Z0F2	89.5	1.4e-169	598.2	Methanol O-anthraniloyltransferase	PE 4	NA	NA	NA	NA	GO:0016747	transferase activity, transferring acyl groups other than amino-acyl groups	NA	NA
OG0029508	KWZ1.0CAM5g1732.1	A0A314ZAF6	82.8	3e-36	153.7	NA	PE 4	NA	NA	NA	NA	GO:0008270	zinc ion binding	NA	NA
OG0029513	KWZ1.0CAM5g1828.1	A0A251N939	85.7	1.1e-99	365.5	NA	PE 4	NA	NA	NA	NA	NA	NA	NA	NA
OG0029517	KWZ1.0CAM5g1845.1	A0A314XSQ2	97.5	1.1e-85	318.5	Protein DMR6-LIKE OXYGENASE 2-like isoform X2	PE 3	NA	NA	NA	NA	GO:0046872	metal ion binding	NA	NA
OG0022080	KWZ1.0CAM5g1957.1	M5WK36	98.7	6e-81	302.8	Alpha-1,4 glucan phosphorylase	PE 3	2.4.1.1	IEA	GO:0005975	carbohydrate metabolic process	GO:0008184	glycogen phosphorylase activity	NA	NA
OG0029537	KWZ1.0CAM5g1992.1	M5WCM5	82	7.4e-232	805.8	NA	PE 4	NA	NA	NA	NA	NA	NA	NA	NA
OG0029555	KWZ1.0CAM5g2422.1	M5WWV6	97.2	4.6e-56	219.5	NA	PE 3	NA	NA	NA	NA	GO:0005506	iron ion binding	NA	NA
OG0029560	KWZ1.0CAM5g2543.1	B9H3L5	80.6	0	1115.5	NA	PE 3	NA	IBA	GO:0050821	protein stabilization	GO:0051082	unfolded protein binding	GO:0005829	cytosol
OG0029571	KWZ1.0CAM5g2992.1	A0A314UPG3	94.9	7.6e-48	192.2	NA	PE 4	NA	NA	NA	NA	NA	NA	NA	NA
OG0029592	KWZ1.0CAM5g3218.1	A0A251PB94	92	1.2e-52	208.4	NA	PE 4	NA	NA	NA	NA	NA	NA	NA	NA
OG0029579	KWZ1.0CAM5g3270.1	A0A314YPX0	86.7	7.1e-159	562.8	NA	PE 4	NA	NA	NA	NA	NA	NA	NA	NA
OG0029582	KWZ1.0CAM5g3348.1	A0A251PAJ9	92.8	1.1e-192	675.2	Aldose 1-epimerase	PE 3	5.1.3.3	IEA	GO:0019318	hexose metabolic process	GO:0004034	aldose 1-epimerase activity	NA	NA
OG0029590	KWZ1.0CAM5g3432.1	A0A314XP95	96.7	1.1e-259	898.3	F-box/LRR-repeat protein	PE 4	NA	NA	NA	NA	NA	NA	NA	NA
OG0029600	KWZ1.0CAM5g3787.1	A0A315A6P8	90.5	5.9e-48	192.6	UPF0503 protein	PE 4	NA	NA	NA	NA	NA	NA	GO:0016021	integral component of membrane
OG0029601	KWZ1.0CAM5g3798.1	A0A314ZBI0	87.6	1.2e-69	265.4	DNA polymerase epsilon subunit	PE 3	2.7.7.7	IEA	GO:0006261	DNA-dependent DNA replication	GO:0003677	DNA binding	GO:0008622	epsilon DNA polymerase complex
OG0025153	KWZ1.0CAM5g3850.1	A0A315AM92	95.5	5e-275	949.1	NA	PE 4	NA	NA	NA	NA	NA	NA	NA	NA
OG0029605	KWZ1.0CAM6g0044.1	A0A314Z7B6	84.4	2.7e-58	227.3	NA	PE 4	NA	IEA	GO:0042176	regulation of protein catabolic process	GO:0030234	enzyme regulator activity	GO:0000502	proteasome complex
OG0029608	KWZ1.0CAM6g0094.1	M5W241	91.9	1.7e-42	174.5	NA	PE 4	NA	NA	NA	NA	NA	NA	GO:0016021	integral component of membrane
OG0022176	KWZ1.0CAM6g0286.1	A0A251NJ74	90.4	1.7e-44	181	NA	PE 4	NA	IEA	GO:0006355	regulation of transcription, DNA-templated	GO:0003712	transcription coregulator activity	NA	NA
OG0029653	KWZ1.0CAM6g0976.1	A0A251PH82	83.2	2.6e-89	330.9	NA	PE 4	NA	NA	NA	NA	NA	NA	NA	NA
OG0024677	KWZ1.0CAM6g1398.1	M5WWG5	94.5	1.1e-240	835.1	NA	PE 4	NA	NA	NA	NA	NA	NA	NA	NA
OG0029694	KWZ1.0CAM6g1851.1	A0A314Y1I8	90	2.5e-243	844	Multiple inositol polyphosphate phosphatase 1 isoform X3	PE 3	NA	NA	NA	NA	GO:0016791	phosphatase activity	NA	NA
OG0029697	KWZ1.0CAM6g1887.1	M5W7Q2	87.2	5.8e-171	602.8	NA	PE 4	NA	IEA	GO:0006355	regulation of transcription, DNA-templated	GO:0003677	DNA binding	GO:0005634	nucleus
OG0029717	KWZ1.0CAM6g2133.1	A0A314Z7I8	94.9	2.5e-130	467.6	NA	PE 4	NA	IEA	GO:0006360	transcription by RNA polymerase I	NA	NA	NA	NA
OG0025223	KWZ1.0CAM6g2226.1	M5W728	90.4	4.2e-56	219.9	NA	PE 3	NA	NA	NA	NA	GO:0043531	ADP binding	NA	NA
OG0029747	KWZ1.0CAM6g2416.1	M5W199	89.2	2e-91	337.8	NA	PE 4	NA	NA	NA	NA	NA	NA	NA	NA
OG0029771	KWZ1.0CAM6g2691.1	A0A0K1TPJ1	95.2	1.5e-75	285	MYB10.5 transcription factor	PE 2	NA	NA	NA	NA	GO:0003677	DNA binding	GO:0005634	nucleus
OG0029783	KWZ1.0CAM6g2841.1	A0A314UT66	93.5	1.6e-164	581.6	NA	PE 4	NA	NA	NA	NA	NA	NA	NA	NA
OG0029811	KWZ1.0CAM6g3034.1	P50694	80.8	2.4e-78	294.3	Glucan endo-1,3-beta-glucosidase	PE 1	3.2.1.39	IEA	GO:0008152	metabolic process	GO:0019863	IgE binding	GO:0005576	extracellular region
OG0029812	KWZ1.0CAM6g3036.1	P50694	89.4	5.9e-49	196.1	Glucan endo-1,3-beta-glucosidase	PE 1	3.2.1.39	IEA	GO:0008152	metabolic process	GO:0019863	IgE binding	GO:0005576	extracellular region
OG0029842	KWZ1.0CAM6g3152.1	A0A314YVC9	99.4	6.3e-92	339.3	AP2-like ethylene-responsive transcription factor	PE 4	NA	NA	NA	NA	GO:0003700	DNA-binding transcription factor activity	GO:0005634	nucleus
OG0029840	KWZ1.0CAM6g3155.1	A0A314UU59	91.8	5.8e-185	649.4	Putative folate-biopterin transporter 3	PE 4	NA	NA	NA	NA	NA	NA	GO:0016021	integral component of membrane
OG0029839	KWZ1.0CAM6g3157.1	A0A314UT09	91.7	2.1e-57	224.2	NA	PE 4	NA	IEA	GO:0016180	snRNA processing	NA	NA	GO:0032039	integrator complex
OG0029870	KWZ1.0CAM6g3901.1	A0A314YLP4	96	4.3e-96	353.2	NA	PE 4	NA	NA	NA	NA	NA	NA	NA	NA
OG0029875	KWZ1.0CAM6g3968.1	A0A314XNV6	88.7	6.9e-138	492.7	Elongation of fatty acids protein 3-like	PE 4	NA	NA	NA	NA	NA	NA	GO:0016021	integral component of membrane
OG0029858	KWZ1.0CAM6g4267.1	A0A251NT73	84.1	0	2000.7	NA	PE 4	NA	NA	NA	NA	NA	NA	NA	NA
OG0029881	KWZ1.0CAM6g4372.1	A0A314U5P0	80.2	1.4e-42	174.9	NA	PE 4	NA	NA	NA	NA	NA	NA	NA	NA
OG0025317	KWZ1.0CAM6g4628.1	A0A251NV25	81.1	2.7e-52	207.6	NA	PE 3	NA	IEA	GO:0006270	DNA replication initiation	GO:0003677	DNA binding	NA	NA
OG0029901	KWZ1.0CAM6g4763.1	A0A251NVP3	81.1	1.8e-129	464.9	NA	PE 3	NA	NA	NA	NA	GO:0005524	ATP binding	NA	NA
OG0029878	KWZ1.0CAM6g4834.1	A0A251NZW7	96.2	6.7e-83	309.3	NA	PE 4	NA	NA	NA	NA	NA	NA	NA	NA
OG0029933	KWZ1.0CAM7g0303.1	A0A314Z0Z7	88.6	2e-121	438	NA	PE 4	NA	NA	NA	NA	NA	NA	NA	NA
OG0029211	KWZ1.0CAM7g0572.1	A0A314YIV1	80.4	9.3e-83	308.9	NA	PE 4	NA	NA	NA	NA	NA	NA	NA	NA
OG0029971	KWZ1.0CAM7g0697.1	A0A314UUH8	98.3	9.9e-64	245.4	Inorganic pyrophosphatase 2	PE 4	NA	NA	NA	NA	GO:0016791	phosphatase activity	NA	NA
OG0029994	KWZ1.0CAM7g0823.1	M5VT02	82.1	3.3e-156	553.9	NA	PE 3	NA	NA	NA	NA	GO:0043531	ADP binding	NA	NA
OG0029999	KWZ1.0CAM7g0910.1	A0A251N6W8	97.9	1.5e-70	268.1	NA	PE 4	NA	IEA	GO:0006415	translational termination	GO:0043565	sequence-specific DNA binding	GO:0009570	chloroplast stroma
OG0030000	KWZ1.0CAM7g0911.1	A0A314XIQ6	83.4	2.5e-145	517.7	NA	PE 4	NA	NA	NA	NA	GO:0004326	tetrahydrofolylpolyglutamate synthase activity	NA	NA
OG0025381	KWZ1.0CAM7g0930.1	A0A251ND80	80.5	4.4e-130	466.8	NA	PE 4	NA	IEA	GO:0031347	regulation of defense response	NA	NA	GO:0016021	integral component of membrane
OG0030009	KWZ1.0CAM7g1000.1	A0A314V2V0	99.2	6.9e-149	529.3	NA	PE 4	NA	NA	NA	NA	NA	NA	NA	NA
OG0030012	KWZ1.0CAM7g1032.1	A0A314V010	97.9	4e-156	553.5	BAHD acyltransferase	PE 4	NA	NA	NA	NA	GO:0016747	transferase activity, transferring acyl groups other than amino-acyl groups	NA	NA
OG0030018	KWZ1.0CAM7g1104.1	A0A314ZSF3	99.7	1.6e-174	614.8	Serine/threonine-protein phosphatase	PE 3	3.1.3.16	NA	NA	NA	GO:0004721	phosphoprotein phosphatase activity	NA	NA
OG0030019	KWZ1.0CAM7g1120.1	A0A314ZSH2	99.6	3.4e-142	506.9	Protein-lysine N-methyltransferase Pyn_34501	PE 3	2.1.1.-	NA	NA	NA	GO:0003676	nucleic acid binding	GO:0005737	cytoplasm
OG0030029	KWZ1.0CAM7g1302.1	A0A314ZLM7	98.1	1.6e-84	314.7	NA	PE 4	NA	NA	NA	NA	NA	NA	NA	NA
OG0030042	KWZ1.0CAM7g1528.1	A0A314Y2R1	91.2	3.8e-178	626.7	NA	PE 4	NA	NA	NA	NA	GO:0008270	zinc ion binding	NA	NA
OG0030044	KWZ1.0CAM7g1582.1	A0A314ZHU2	93.8	2.7e-193	677.2	Methionine aminopeptidase	PE 3	3.4.11.18	IEA	GO:0070084	protein initiator methionine removal	GO:0046872	metal ion binding	GO:0009507	chloroplast
OG0030050	KWZ1.0CAM7g1696.1	A0A314YCN1	97.6	2.6e-131	470.7	Protein indeterminate-domain 2	PE 4	NA	NA	NA	NA	GO:0003676	nucleic acid binding	NA	NA
OG0030052	KWZ1.0CAM7g1699.1	A0A251NER1	93.3	3.5e-257	889.8	NA	PE 4	NA	NA	NA	NA	NA	NA	NA	NA
OG0030054	KWZ1.0CAM7g1704.1	A0A251NBS2	97.8	0	1053.1	U2 snRNP auxiliary factor large subunit	PE 3	NA	IEA	GO:0006397	mRNA processing	GO:0003723	RNA binding	GO:0005634	nucleus
OG0030097	KWZ1.0CAM8g0053.1	M5XMR3	96.9	7.9e-63	242.3	NA	PE 4	NA	IEA	GO:0006886	intracellular protein transport	GO:0008536	Ran GTPase binding	GO:0005623	cell
OG0030101	KWZ1.0CAM8g0127.1	P46297	95.1	2.2e-51	204.1	40S ribosomal protein S23	PE 2	NA	IEA	GO:0006412	translation	GO:0003735	structural constituent of ribosome	GO:0015935	small ribosomal subunit
OG0030147	KWZ1.0CAM8g0475.1	A0A314UGT0	88.3	3e-195	683.7	Receptor-like protein 2	PE 4	NA	NA	NA	NA	NA	NA	GO:0016021	integral component of membrane
OG0004128	KWZ1.0CAM8g0512.1	A0A251MS47	88.3	1.4e-212	741.5	NA	PE 4	NA	IEA	GO:0007165	signal transduction	GO:0043531	ADP binding	NA	NA
OG0030164	KWZ1.0CAM8g0544.1	A0A251QGL7	88.3	8.4e-188	659.1	NA	PE 4	NA	NA	NA	NA	GO:0004298	threonine-type endopeptidase activity	NA	NA
OG0030163	KWZ1.0CAM8g0569.1	A0A251MS65	87.6	2.6e-98	360.9	NA	PE 4	NA	IEA	GO:0007165	signal transduction	GO:0043531	ADP binding	NA	NA
OG0004128	KWZ1.0CAM8g0657.1	M5VTK2	81.7	0	1478.8	NA	PE 4	NA	IEA	GO:0007165	signal transduction	GO:0043531	ADP binding	NA	NA
OG0030180	KWZ1.0CAM8g0922.1	A0A251MSZ8	81.4	0	1390.9	NA	PE 4	NA	IEA	GO:0007165	signal transduction	GO:0043531	ADP binding	NA	NA
OG0024409	KWZ1.0CAM8g1062.1	A0A314YD32	94	5.3e-257	889.4	Laccase	PE 3	1.10.3.2	IEA	GO:0046274	lignin catabolic process	GO:0052716	hydroquinone:oxygen oxidoreductase activity	GO:0048046	apoplast
OG0025523	KWZ1.0CAM8g1137.1	M5VXW0	95	4.5e-60	233	NA	PE 3	NA	IEA	GO:0006596	polyamine biosynthetic process	GO:0003824	catalytic activity	NA	NA
OG0028496	KWZ1.0CAM8g1825.1	A0A251PVU7	87.3	1.1e-51	205.3	NA	PE 4	NA	NA	NA	NA	NA	NA	NA	NA
OG0030302	KWZ1.0CAM8g1940.1	A0A314UNS6	82.6	2.1e-55	218	NA	PE 4	NA	NA	NA	NA	GO:0003723	RNA binding	NA	NA
OG0030313	KWZ1.0CAM8g2110.1	M5W199	90.6	6.2e-87	322.8	NA	PE 4	NA	NA	NA	NA	NA	NA	NA	NA
OG0030315	KWZ1.0CAM8g2137.1	A0A314UGR1	94.1	2.3e-52	207.2	Cytochrome P450 89A2	PE 3	NA	NA	NA	NA	GO:0016705	oxidoreductase activity, acting on paired donors, with incorporation or reduction of molecular oxygen	NA	NA
OG0030317	KWZ1.0CAM8g2140.1	A0A314YQ50	83.4	2.5e-166	587.4	NA	PE 3	NA	NA	NA	NA	GO:0046872	metal ion binding	NA	NA
OG0030326	KWZ1.0CAM8g2214.1	A0A314YX44	88.7	1.7e-87	324.7	Periaxin	PE 4	NA	NA	NA	NA	NA	NA	NA	NA
OG0030335	KWZ1.0CAM8g2291.1	A0A314Z1A5	94	2.6e-76	287.3	Putative UPF0481 protein	PE 4	NA	NA	NA	NA	NA	NA	GO:0016021	integral component of membrane
OG0030344	KWZ1.0CAM8g2406.1	A0A314YN93	97.9	7.3e-296	1018.5	Putative disease resistance protein	PE 3	NA	NA	NA	NA	GO:0043531	ADP binding	NA	NA
OG0030351	KWZ1.0CAM8g2517.1	A0A314Y217	98.4	1.5e-66	254.6	Purple acid phosphatase	PE 3	3.1.3.2	NA	NA	NA	GO:0046872	metal ion binding	GO:0016021	integral component of membrane
OG0030359	KWZ1.0CAM8g2584.1	A0A251MVL2	81.8	1.3e-47	191.8	NA	PE 4	NA	IEA	GO:0016192	vesicle-mediated transport	NA	NA	GO:0016021	integral component of membrane
OG0030374	KWZ1.0CAM8g2784.1	A0A314YG94	86.8	3.6e-54	213.8	Cold-regulated 413 plasma membrane protein 1	PE 4	NA	NA	NA	NA	NA	NA	GO:0016021	integral component of membrane
OG0030392	KWZ1.0CAM8g3254.1	A0A314YBN0	94.3	1.6e-104	381.7	5-methylthioadenosine/S-adenosylhomocysteine nucleosidase 1-like	PE 4	NA	IEA	GO:0009116	nucleoside metabolic process	GO:0003824	catalytic activity	NA	NA
OG0030397	KWZ1.0CAM8g3538.1	A0A315B3D2	98.4	2.1e-60	234.2	Antifungal protein ginkbilobin-2-like	PE 4	NA	NA	NA	NA	NA	NA	NA	NA
OG0028323	KWZ1.0CAM8g3732.1	A0A314Y445	82.9	3.4e-43	176.8	50S ribosomal protein L3-2 chloroplastic	PE 3	NA	IEA	GO:0006412	translation	GO:0003735	structural constituent of ribosome	GO:0005840	ribosome
OG0030411	KWZ1.0CAM8g4102.1	A0A251N1M5	98.9	1.5e-151	538.1	Non-specific serine/threonine protein kinase	PE 4	2.7.11.1	NA	NA	NA	GO:0005524	ATP binding	NA	NA
OG0030412	KWZ1.0CAM8g4157.1	A0A314ZLX4	91.4	1.2e-154	548.5	1-aminocyclopropane-1-carboxylate oxidase homolog 1	PE 3	NA	NA	NA	NA	GO:0046872	metal ion binding	NA	NA
OG0030414	KWZ1.0CAM8g4281.1	A0A251N3P1	95.3	1.3e-80	301.6	Pectinesterase	PE 3	3.1.1.11	IEA	GO:0042545	cell wall modification	GO:0004857	enzyme inhibitor activity	NA	NA
OG0030416	KWZ1.0CAM8g4319.1	A0A314ZE35	97.8	9.3e-105	382.1	NA	PE 4	NA	NA	NA	NA	NA	NA	NA	NA
OG0025627	KWZ1.0CAM8g4508.1	A0A251N437	94.6	3.5e-220	766.9	NA	PE 4	NA	NA	NA	NA	NA	NA	GO:0016021	integral component of membrane

## Sheet: TableS5
Supplementary Table S5 Numbers of variants between two haplotype sequences of the genomes of 'Kawazu-zakura' or 'Atami-zakura'
	Kawazu-zakura	Atami-zakura
Base substitution	894869	847624
Indels (1 bp)	77044	51635
Indels (2 bp)	20068	18425
Indels (3-49 bp)	59727	57125
Indels (50-999 bp)	6919	6684
Indels (≥1000 bp)	2009	1855
